# Supplementary material for: Genomic neighborhoods for Arabidopsis retrotransposons: a role for targeted integration in the distribution of the Metaviridae
Source: Genome Biol. 2004 Sep 29;5(10):R78. doi: 10.1186/gb-2004-5-10-r78 (PMC545598; doi:10.1186/gb-2004-5-10-r78)
Supplement: Additional data file 1 — A Microsoft Excel spreadsheet of data generated by RetroMap for each retrotransposon insertion identified; the data in this file was used for all statistical analyses [file gb-2004-5-10-r78-s1.xls]

## Sheet: ONE
Chr	Strand	HitLength	LTR	LTRbeg	LTRend	LTRlength	_ID	AgeEst	Family	SubLin	chrmpos	GenomicPosition	inhet	DisFrmHet	DblLenCalc(IxCxCP)			DblLen	Fam0=Retroposon
1	1	999	-1	-1	-1	-1	-1	-1	0	-1	3330899	3330899	0	10812028	-1	-1	-1	-1	Fam1=Pseudoviridae
1	1	1018	-1	-1	-1	-1	-1	-1	0	-1	7971529	7971529	0	6171398	-1	-1	-1	-1	Fam2=Metaviridae
1	1	973	-1	-1	-1	-1	-1	-1	0	-1	8490442	8490442	0	5652485	-1	-1	-1	-1	Sub3=Athila-like
1	1	1023	-1	-1	-1	-1	-1	-1	0	-1	8730453	8730453	0	5412474	-1	-1	-1	-1	Sub4=Tat-like
1	0	999	-1	-1	-1	-1	-1	-1	0	-1	8929032	8929032	0	5213895	-1	-1	-1	-1	Sub5=Metavirus
1	1	1022	-1	-1	-1	-1	-1	-1	0	-1	10276553	10276553	0	3866374	-1	-1	-1	-1
1	1	1023	-1	-1	-1	-1	-1	-1	0	-1	10360477	10360477	0	3782450	-1	-1	-1	-1
1	1	1023	-1	-1	-1	-1	-1	-1	0	-1	10532154	10532154	0	3610773	-1	-1	-1	-1
1	1	456	-1	-1	-1	-1	-1	-1	0	-1	10723516	10723516	0	3419411	-1	-1	-1	-1
1	0	1002	-1	-1	-1	-1	-1	-1	0	-1	11066021	11066021	0	3076906	-1	-1	-1	-1
1	0	1011	-1	-1	-1	-1	-1	-1	0	-1	11098455	11098455	0	3044472	-1	-1	-1	-1
1	0	1003	-1	-1	-1	-1	-1	-1	0	-1	11916078	11916078	0	2226849	-1	-1	-1	-1
1	1	397	-1	-1	-1	-1	-1	-1	0	-1	12030631	12030631	0	2112296	-1	-1	-1	-1
1	0	1023	-1	-1	-1	-1	-1	-1	0	-1	12858165	12858165	0	1284762	-1	-1	-1	-1
1	1	1020	-1	-1	-1	-1	-1	-1	0	-1	13011460	13011460	0	1131467	-1	-1	-1	-1
1	0	123	-1	-1	-1	-1	-1	-1	0	-1	13352996	13352996	0	789931	-1	-1	-1	-1
1	0	1023	-1	-1	-1	-1	-1	-1	0	-1	13393979	13393979	0	748948	-1	-1	-1	-1
1	0	1021	-1	-1	-1	-1	-1	-1	0	-1	13412884	13412884	0	730043	-1	-1	-1	-1
1	1	1016	-1	-1	-1	-1	-1	-1	0	-1	13428621	13428621	0	714306	-1	-1	-1	-1
1	1	1016	-1	-1	-1	-1	-1	-1	0	-1	13621078	13621078	0	521849	-1	-1	-1	-1
1	0	955	-1	-1	-1	-1	-1	-1	0	-1	13644950	13644950	0	497977	-1	-1	-1	-1
1	1	1022	-1	-1	-1	-1	-1	-1	0	-1	13693267	13693267	0	449660	-1	-1	-1	-1
1	0	945	-1	-1	-1	-1	-1	-1	0	-1	13911226	13911226	0	231701	-1	-1	-1	-1
1	0	1000	-1	-1	-1	-1	-1	-1	0	-1	13970475	13970475	0	172452	-1	-1	-1	-1
1	1	1022	-1	-1	-1	-1	-1	-1	0	-1	14056096	14056096	0	86831	-1	-1	-1	-1
1	1	804	-1	-1	-1	-1	-1	-1	0	-1	14097226	14097226	0	45701	-1	-1	-1	-1
1	1	220	-1	-1	-1	-1	-1	-1	0	-1	14099454	14099454	0	43473	-1	-1	-1	-1
1	0	925	-1	-1	-1	-1	-1	-1	0	-1	14147356	14147356	1	0	-1	-1	-1	-1
1	0	998	-1	-1	-1	-1	-1	-1	0	-1	15148831	15148831	0	13544	-1	-1	-1	-1
1	1	1018	-1	-1	-1	-1	-1	-1	0	-1	15157355	15157355	0	22068	-1	-1	-1	-1
1	1	1022	-1	-1	-1	-1	-1	-1	0	-1	15771421	15771421	0	636134	-1	-1	-1	-1
1	1	1020	-1	-1	-1	-1	-1	-1	0	-1	15843681	15843681	0	708394	-1	-1	-1	-1
1	1	991	-1	-1	-1	-1	-1	-1	0	-1	15852561	15852561	0	717274	-1	-1	-1	-1
1	0	111	-1	-1	-1	-1	-1	-1	0	-1	15932558	15932558	0	797271	-1	-1	-1	-1
1	1	140	-1	-1	-1	-1	-1	-1	0	-1	16000363	16000363	0	865076	-1	-1	-1	-1
1	0	132	-1	-1	-1	-1	-1	-1	0	-1	16039357	16039357	0	904070	-1	-1	-1	-1
1	0	276	-1	-1	-1	-1	-1	-1	0	-1	16058566	16058566	0	923279	-1	-1	-1	-1
1	0	995	-1	-1	-1	-1	-1	-1	0	-1	16262190	16262190	0	1126903	-1	-1	-1	-1
1	0	1023	-1	-1	-1	-1	-1	-1	0	-1	16602838	16602838	0	1467551	-1	-1	-1	-1
1	0	1002	-1	-1	-1	-1	-1	-1	0	-1	17212649	17212649	0	2077362	-1	-1	-1	-1
1	1	1023	-1	-1	-1	-1	-1	-1	0	-1	17245053	17245053	0	2109766	-1	-1	-1	-1
1	1	494	-1	-1	-1	-1	-1	-1	0	-1	17565165	17565165	0	2429878	-1	-1	-1	-1
1	1	585	-1	-1	-1	-1	-1	-1	0	-1	17890333	17890333	0	2755046	-1	-1	-1	-1
1	1	800	-1	-1	-1	-1	-1	-1	0	-1	18782589	18782589	0	3647302	-1	-1	-1	-1
1	0	1020	-1	-1	-1	-1	-1	-1	0	-1	21039574	21039574	0	5904287	-1	-1	-1	-1
1	0	288	-1	-1	-1	-1	-1	-1	0	-1	21884357	21884357	0	6749070	-1	-1	-1	-1
1	1	174	-1	-1	-1	-1	-1	-1	0	-1	22502104	22502104	0	7366817	-1	-1	-1	-1
1	1	662	-1	-1	-1	-1	-1	-1	0	-1	24107788	24107788	0	8972501	-1	-1	-1	-1
1	0	351	-1	-1	-1	-1	-1	-1	0	-1	27264884	27264884	0	12129597	-1	-1	-1	-1
2	0	1005	-1	-1	-1	-1	-1	-1	0	-1	244228	30325037	0	2697798	-1	-1	-1	-1
2	0	1023	-1	-1	-1	-1	-1	-1	0	-1	373935	30454744	0	2568091	-1	-1	-1	-1
2	0	1022	-1	-1	-1	-1	-1	-1	0	-1	533105	30613914	0	2408921	-1	-1	-1	-1
2	1	576	-1	-1	-1	-1	-1	-1	0	-1	1230923	31311732	0	1711103	-1	-1	-1	-1
2	1	491	-1	-1	-1	-1	-1	-1	0	-1	1422136	31502945	0	1519890	-1	-1	-1	-1
2	1	451	-1	-1	-1	-1	-1	-1	0	-1	1431584	31512393	0	1510442	-1	-1	-1	-1
2	0	1016	-1	-1	-1	-1	-1	-1	0	-1	1486196	31567005	0	1455830	-1	-1	-1	-1
2	1	1001	-1	-1	-1	-1	-1	-1	0	-1	1665062	31745871	0	1276964	-1	-1	-1	-1
2	0	1023	-1	-1	-1	-1	-1	-1	0	-1	1828817	31909626	0	1113209	-1	-1	-1	-1
2	1	1020	-1	-1	-1	-1	-1	-1	0	-1	1883240	31964049	0	1058786	-1	-1	-1	-1
2	0	1021	-1	-1	-1	-1	-1	-1	0	-1	1921983	32002792	0	1020043	-1	-1	-1	-1
2	1	363	-1	-1	-1	-1	-1	-1	0	-1	1988502	32069311	0	953524	-1	-1	-1	-1
2	0	999	-1	-1	-1	-1	-1	-1	0	-1	2036383	32117192	0	905643	-1	-1	-1	-1
2	0	900	-1	-1	-1	-1	-1	-1	0	-1	2192592	32273401	0	749434	-1	-1	-1	-1
2	1	1019	-1	-1	-1	-1	-1	-1	0	-1	2279281	32360090	0	662745	-1	-1	-1	-1
2	1	174	-1	-1	-1	-1	-1	-1	0	-1	2312519	32393328	0	629507	-1	-1	-1	-1
2	0	1005	-1	-1	-1	-1	-1	-1	0	-1	2314048	32394857	0	627978	-1	-1	-1	-1
2	1	588	-1	-1	-1	-1	-1	-1	0	-1	2317257	32398066	0	624769	-1	-1	-1	-1
2	1	539	-1	-1	-1	-1	-1	-1	0	-1	2364405	32445214	0	577621	-1	-1	-1	-1
2	1	478	-1	-1	-1	-1	-1	-1	0	-1	2368576	32449385	0	573450	-1	-1	-1	-1
2	1	674	-1	-1	-1	-1	-1	-1	0	-1	2477808	32558617	0	464218	-1	-1	-1	-1
2	1	704	-1	-1	-1	-1	-1	-1	0	-1	2479290	32560099	0	462736	-1	-1	-1	-1
2	1	1020	-1	-1	-1	-1	-1	-1	0	-1	2480802	32561611	0	461224	-1	-1	-1	-1
2	0	1021	-1	-1	-1	-1	-1	-1	0	-1	2524430	32605239	0	417596	-1	-1	-1	-1
2	0	1023	-1	-1	-1	-1	-1	-1	0	-1	2593240	32674049	0	348786	-1	-1	-1	-1
2	1	1004	-1	-1	-1	-1	-1	-1	0	-1	2612913	32693722	0	329113	-1	-1	-1	-1
2	1	1005	-1	-1	-1	-1	-1	-1	0	-1	2624240	32705049	0	317786	-1	-1	-1	-1
2	1	1004	-1	-1	-1	-1	-1	-1	0	-1	2648308	32729117	0	293718	-1	-1	-1	-1
2	0	1002	-1	-1	-1	-1	-1	-1	0	-1	2710192	32791001	0	231834	-1	-1	-1	-1
2	1	838	-1	-1	-1	-1	-1	-1	0	-1	2833484	32914293	0	108542	-1	-1	-1	-1
2	1	1023	-1	-1	-1	-1	-1	-1	0	-1	2971045	33051854	1	0	-1	-1	-1	-1
2	1	1021	-1	-1	-1	-1	-1	-1	0	-1	3175687	33256496	1	0	-1	-1	-1	-1
2	0	1020	-1	-1	-1	-1	-1	-1	0	-1	3223639	33304448	1	0	-1	-1	-1	-1
2	1	135	-1	-1	-1	-1	-1	-1	0	-1	3271390	33352199	1	0	-1	-1	-1	-1
2	0	333	-1	-1	-1	-1	-1	-1	0	-1	3317407	33398216	1	0	-1	-1	-1	-1
2	0	901	-1	-1	-1	-1	-1	-1	0	-1	3354576	33435385	1	0	-1	-1	-1	-1
2	0	1021	-1	-1	-1	-1	-1	-1	0	-1	3566982	33647791	1	0	-1	-1	-1	-1
2	0	1006	-1	-1	-1	-1	-1	-1	0	-1	3671927	33752736	1	0	-1	-1	-1	-1
2	0	414	-1	-1	-1	-1	-1	-1	0	-1	3786038	33866847	1	0	-1	-1	-1	-1
2	0	633	-1	-1	-1	-1	-1	-1	0	-1	3791347	33872156	1	0	-1	-1	-1	-1
2	1	1020	-1	-1	-1	-1	-1	-1	0	-1	3871582	33952391	0	77088	-1	-1	-1	-1
2	1	987	-1	-1	-1	-1	-1	-1	0	-1	4207737	34288546	0	413243	-1	-1	-1	-1
2	1	1018	-1	-1	-1	-1	-1	-1	0	-1	4246108	34326917	0	451614	-1	-1	-1	-1
2	1	455	-1	-1	-1	-1	-1	-1	0	-1	4362355	34443164	0	567861	-1	-1	-1	-1
2	0	1020	-1	-1	-1	-1	-1	-1	0	-1	4427971	34508780	0	633477	-1	-1	-1	-1
2	1	756	-1	-1	-1	-1	-1	-1	0	-1	4495364	34576173	0	700870	-1	-1	-1	-1
2	0	216	-1	-1	-1	-1	-1	-1	0	-1	4690429	34771238	0	895935	-1	-1	-1	-1
2	0	1023	-1	-1	-1	-1	-1	-1	0	-1	4703155	34783964	0	908661	-1	-1	-1	-1
2	0	1023	-1	-1	-1	-1	-1	-1	0	-1	4844981	34925790	0	1050487	-1	-1	-1	-1
2	0	1022	-1	-1	-1	-1	-1	-1	0	-1	4917183	34997992	0	1122689	-1	-1	-1	-1
2	1	584	-1	-1	-1	-1	-1	-1	0	-1	4984750	35065559	0	1190256	-1	-1	-1	-1
2	1	602	-1	-1	-1	-1	-1	-1	0	-1	5081530	35162339	0	1287036	-1	-1	-1	-1
2	0	1024	-1	-1	-1	-1	-1	-1	0	-1	5104991	35185800	0	1310497	-1	-1	-1	-1
2	1	1023	-1	-1	-1	-1	-1	-1	0	-1	5123247	35204056	0	1328753	-1	-1	-1	-1
2	1	1017	-1	-1	-1	-1	-1	-1	0	-1	5131361	35212170	0	1336867	-1	-1	-1	-1
2	0	1021	-1	-1	-1	-1	-1	-1	0	-1	5189935	35270744	0	1395441	-1	-1	-1	-1
2	1	1021	-1	-1	-1	-1	-1	-1	0	-1	5336029	35416838	0	1541535	-1	-1	-1	-1
2	0	714	-1	-1	-1	-1	-1	-1	0	-1	5467914	35548723	0	1673420	-1	-1	-1	-1
2	0	1022	-1	-1	-1	-1	-1	-1	0	-1	5550660	35631469	0	1756166	-1	-1	-1	-1
2	0	892	-1	-1	-1	-1	-1	-1	0	-1	5567913	35648722	0	1773419	-1	-1	-1	-1
2	1	1023	-1	-1	-1	-1	-1	-1	0	-1	5573408	35654217	0	1778914	-1	-1	-1	-1
2	0	947	-1	-1	-1	-1	-1	-1	0	-1	5581713	35662522	0	1787219	-1	-1	-1	-1
2	1	789	-1	-1	-1	-1	-1	-1	0	-1	5997536	36078345	0	2203042	-1	-1	-1	-1
2	1	1002	-1	-1	-1	-1	-1	-1	0	-1	6085147	36165956	0	2290653	-1	-1	-1	-1
2	1	280	-1	-1	-1	-1	-1	-1	0	-1	6199751	36280560	0	2405257	-1	-1	-1	-1
2	0	366	-1	-1	-1	-1	-1	-1	0	-1	6301449	36382258	0	2506955	-1	-1	-1	-1
2	1	1018	-1	-1	-1	-1	-1	-1	0	-1	6385519	36466328	0	2591025	-1	-1	-1	-1
2	1	1023	-1	-1	-1	-1	-1	-1	0	-1	6425907	36506716	0	2631413	-1	-1	-1	-1
2	0	1023	-1	-1	-1	-1	-1	-1	0	-1	6571222	36652031	0	2776728	-1	-1	-1	-1
2	1	1019	-1	-1	-1	-1	-1	-1	0	-1	6652475	36733284	0	2857981	-1	-1	-1	-1
2	0	1105	-1	-1	-1	-1	-1	-1	0	-1	6716959	36797768	0	2922465	-1	-1	-1	-1
2	0	1023	-1	-1	-1	-1	-1	-1	0	-1	6729244	36810053	0	2934750	-1	-1	-1	-1
2	0	999	-1	-1	-1	-1	-1	-1	0	-1	6795070	36875879	0	3000576	-1	-1	-1	-1
2	1	1023	-1	-1	-1	-1	-1	-1	0	-1	7065768	37146577	0	3271274	-1	-1	-1	-1
2	1	1023	-1	-1	-1	-1	-1	-1	0	-1	7122443	37203252	0	3327949	-1	-1	-1	-1
2	0	1022	-1	-1	-1	-1	-1	-1	0	-1	7182644	37263453	0	3388150	-1	-1	-1	-1
2	0	810	-1	-1	-1	-1	-1	-1	0	-1	7607895	37688704	0	3813401	-1	-1	-1	-1
2	1	1023	-1	-1	-1	-1	-1	-1	0	-1	7728259	37809068	0	3933765	-1	-1	-1	-1
2	1	1005	-1	-1	-1	-1	-1	-1	0	-1	8102312	38183121	0	4307818	-1	-1	-1	-1
2	0	1004	-1	-1	-1	-1	-1	-1	0	-1	8219634	38300443	0	4425140	-1	-1	-1	-1
2	1	772	-1	-1	-1	-1	-1	-1	0	-1	9395339	39476148	0	5600845	-1	-1	-1	-1
2	0	1002	-1	-1	-1	-1	-1	-1	0	-1	10117117	40197926	0	6322623	-1	-1	-1	-1
2	1	674	-1	-1	-1	-1	-1	-1	0	-1	10495603	40576412	0	6701109	-1	-1	-1	-1
2	1	1023	-1	-1	-1	-1	-1	-1	0	-1	10825930	40906739	0	7031436	-1	-1	-1	-1
2	1	186	-1	-1	-1	-1	-1	-1	0	-1	12334575	42415384	0	8540081	-1	-1	-1	-1
2	0	1002	-1	-1	-1	-1	-1	-1	0	-1	12399219	42480028	0	8604725	-1	-1	-1	-1
2	0	1020	-1	-1	-1	-1	-1	-1	0	-1	13173475	43254284	0	9378981	-1	-1	-1	-1
2	0	1023	-1	-1	-1	-1	-1	-1	0	-1	13372285	43453094	0	9577791	-1	-1	-1	-1
2	1	1023	-1	-1	-1	-1	-1	-1	0	-1	17288814	47369623	0	13494320	-1	-1	-1	-1
2	0	1023	-1	-1	-1	-1	-1	-1	0	-1	18601681	48682490	0	14807187	-1	-1	-1	-1
3	0	1005	-1	-1	-1	-1	-1	-1	0	-1	1556856	51281286	0	11699107	-1	-1	-1	-1
3	0	1000	-1	-1	-1	-1	-1	-1	0	-1	4871171	54595601	0	8384792	-1	-1	-1	-1
3	1	276	-1	-1	-1	-1	-1	-1	0	-1	8789312	58513742	0	4466651	-1	-1	-1	-1
3	0	1023	-1	-1	-1	-1	-1	-1	0	-1	9013182	58737612	0	4242781	-1	-1	-1	-1
3	0	1002	-1	-1	-1	-1	-1	-1	0	-1	9239423	58963853	0	4016540	-1	-1	-1	-1
3	0	1003	-1	-1	-1	-1	-1	-1	0	-1	9437522	59161952	0	3818441	-1	-1	-1	-1
3	0	988	-1	-1	-1	-1	-1	-1	0	-1	9445800	59170230	0	3810163	-1	-1	-1	-1
3	0	999	-1	-1	-1	-1	-1	-1	0	-1	9786460	59510890	0	3469503	-1	-1	-1	-1
3	1	982	-1	-1	-1	-1	-1	-1	0	-1	10343910	60068340	0	2912053	-1	-1	-1	-1
3	0	635	-1	-1	-1	-1	-1	-1	0	-1	10645644	60370074	0	2610319	-1	-1	-1	-1
3	0	1022	-1	-1	-1	-1	-1	-1	0	-1	10770397	60494827	0	2485566	-1	-1	-1	-1
3	0	318	-1	-1	-1	-1	-1	-1	0	-1	10886502	60610932	0	2369461	-1	-1	-1	-1
3	0	819	-1	-1	-1	-1	-1	-1	0	-1	10920556	60644986	0	2335407	-1	-1	-1	-1
3	0	1023	-1	-1	-1	-1	-1	-1	0	-1	10973312	60697742	0	2282651	-1	-1	-1	-1
3	0	998	-1	-1	-1	-1	-1	-1	0	-1	11068165	60792595	0	2187798	-1	-1	-1	-1
3	0	745	-1	-1	-1	-1	-1	-1	0	-1	11147400	60871830	0	2108563	-1	-1	-1	-1
3	0	538	-1	-1	-1	-1	-1	-1	0	-1	11159620	60884050	0	2096343	-1	-1	-1	-1
3	0	810	-1	-1	-1	-1	-1	-1	0	-1	11173484	60897914	0	2082479	-1	-1	-1	-1
3	0	1008	-1	-1	-1	-1	-1	-1	0	-1	11344824	61069254	0	1911139	-1	-1	-1	-1
3	0	611	-1	-1	-1	-1	-1	-1	0	-1	11560615	61285045	0	1695348	-1	-1	-1	-1
3	1	1004	-1	-1	-1	-1	-1	-1	0	-1	11640044	61364474	0	1615919	-1	-1	-1	-1
3	1	1002	-1	-1	-1	-1	-1	-1	0	-1	11662857	61387287	0	1593106	-1	-1	-1	-1
3	1	1019	-1	-1	-1	-1	-1	-1	0	-1	12162478	61886908	0	1093485	-1	-1	-1	-1
3	0	651	-1	-1	-1	-1	-1	-1	0	-1	12356741	62081171	0	899222	-1	-1	-1	-1
3	0	153	-1	-1	-1	-1	-1	-1	0	-1	12371907	62096337	0	884056	-1	-1	-1	-1
3	1	1023	-1	-1	-1	-1	-1	-1	0	-1	12389599	62114029	0	866364	-1	-1	-1	-1
3	0	1022	-1	-1	-1	-1	-1	-1	0	-1	12688171	62412601	0	567792	-1	-1	-1	-1
3	1	1000	-1	-1	-1	-1	-1	-1	0	-1	12764469	62488899	0	491494	-1	-1	-1	-1
3	0	1023	-1	-1	-1	-1	-1	-1	0	-1	12790276	62514706	0	465687	-1	-1	-1	-1
3	0	1023	-1	-1	-1	-1	-1	-1	0	-1	12819236	62543666	0	436727	-1	-1	-1	-1
3	1	632	-1	-1	-1	-1	-1	-1	0	-1	12853525	62577955	0	402438	-1	-1	-1	-1
3	1	696	-1	-1	-1	-1	-1	-1	0	-1	12862377	62586807	0	393586	-1	-1	-1	-1
3	1	500	-1	-1	-1	-1	-1	-1	0	-1	13037681	62762111	0	218282	-1	-1	-1	-1
3	0	1023	-1	-1	-1	-1	-1	-1	0	-1	13056725	62781155	0	199238	-1	-1	-1	-1
3	1	1020	-1	-1	-1	-1	-1	-1	0	-1	13102905	62827335	0	153058	-1	-1	-1	-1
3	1	1005	-1	-1	-1	-1	-1	-1	0	-1	13114523	62838953	0	141440	-1	-1	-1	-1
3	0	1025	-1	-1	-1	-1	-1	-1	0	-1	13176589	62901019	0	79374	-1	-1	-1	-1
3	0	790	-1	-1	-1	-1	-1	-1	0	-1	13285573	63010003	1	0	-1	-1	-1	-1
3	0	1024	-1	-1	-1	-1	-1	-1	0	-1	13474127	63198557	1	0	-1	-1	-1	-1
3	0	279	-1	-1	-1	-1	-1	-1	0	-1	13493002	63217432	1	0	-1	-1	-1	-1
3	0	1023	-1	-1	-1	-1	-1	-1	0	-1	14113136	63837566	1	0	-1	-1	-1	-1
3	0	1022	-1	-1	-1	-1	-1	-1	0	-1	14300993	64025423	1	0	-1	-1	-1	-1
3	0	348	-1	-1	-1	-1	-1	-1	0	-1	14616946	64341376	0	125982	-1	-1	-1	-1
3	1	966	-1	-1	-1	-1	-1	-1	0	-1	14669005	64393435	0	178041	-1	-1	-1	-1
3	1	290	-1	-1	-1	-1	-1	-1	0	-1	14972490	64696920	0	481526	-1	-1	-1	-1
3	1	762	-1	-1	-1	-1	-1	-1	0	-1	14975976	64700406	0	485012	-1	-1	-1	-1
3	0	1020	-1	-1	-1	-1	-1	-1	0	-1	15184625	64909055	0	693661	-1	-1	-1	-1
3	0	994	-1	-1	-1	-1	-1	-1	0	-1	15282075	65006505	0	791111	-1	-1	-1	-1
3	1	1005	-1	-1	-1	-1	-1	-1	0	-1	15319227	65043657	0	828263	-1	-1	-1	-1
3	1	1008	-1	-1	-1	-1	-1	-1	0	-1	15358977	65083407	0	868013	-1	-1	-1	-1
3	1	984	-1	-1	-1	-1	-1	-1	0	-1	15372000	65096430	0	881036	-1	-1	-1	-1
3	1	1036	-1	-1	-1	-1	-1	-1	0	-1	15498656	65223086	0	1007692	-1	-1	-1	-1
3	0	1020	-1	-1	-1	-1	-1	-1	0	-1	15504256	65228686	0	1013292	-1	-1	-1	-1
3	0	1020	-1	-1	-1	-1	-1	-1	0	-1	15537140	65261570	0	1046176	-1	-1	-1	-1
3	0	976	-1	-1	-1	-1	-1	-1	0	-1	15544292	65268722	0	1053328	-1	-1	-1	-1
3	1	1022	-1	-1	-1	-1	-1	-1	0	-1	15703739	65428169	0	1212775	-1	-1	-1	-1
3	1	496	-1	-1	-1	-1	-1	-1	0	-1	15817344	65541774	0	1326380	-1	-1	-1	-1
3	0	615	-1	-1	-1	-1	-1	-1	0	-1	15869641	65594071	0	1378677	-1	-1	-1	-1
3	1	1002	-1	-1	-1	-1	-1	-1	0	-1	16067985	65792415	0	1577021	-1	-1	-1	-1
3	1	237	-1	-1	-1	-1	-1	-1	0	-1	16157506	65881936	0	1666542	-1	-1	-1	-1
3	1	994	-1	-1	-1	-1	-1	-1	0	-1	16187104	65911534	0	1696140	-1	-1	-1	-1
3	0	1002	-1	-1	-1	-1	-1	-1	0	-1	16220083	65944513	0	1729119	-1	-1	-1	-1
3	1	1023	-1	-1	-1	-1	-1	-1	0	-1	16256391	65980821	0	1765427	-1	-1	-1	-1
3	0	1020	-1	-1	-1	-1	-1	-1	0	-1	16599707	66324137	0	2108743	-1	-1	-1	-1
3	0	1023	-1	-1	-1	-1	-1	-1	0	-1	16719794	66444224	0	2228830	-1	-1	-1	-1
3	0	1023	-1	-1	-1	-1	-1	-1	0	-1	17674165	67398595	0	3183201	-1	-1	-1	-1
3	1	1023	-1	-1	-1	-1	-1	-1	0	-1	21334045	71058475	0	6843081	-1	-1	-1	-1
3	0	999	-1	-1	-1	-1	-1	-1	0	-1	22553014	72277444	0	8062050	-1	-1	-1	-1
3	0	1001	-1	-1	-1	-1	-1	-1	0	-1	23213985	72938415	0	8723021	-1	-1	-1	-1
4	0	495	-1	-1	-1	-1	-1	-1	0	-1	157110	73347352	0	1394589	-1	-1	-1	-1
4	1	265	-1	-1	-1	-1	-1	-1	0	-1	322521	73512763	0	1229178	-1	-1	-1	-1
4	1	1020	-1	-1	-1	-1	-1	-1	0	-1	633145	73823387	0	918554	-1	-1	-1	-1
4	0	767	-1	-1	-1	-1	-1	-1	0	-1	648063	73838305	0	903636	-1	-1	-1	-1
4	0	999	-1	-1	-1	-1	-1	-1	0	-1	1097995	74288237	0	453704	-1	-1	-1	-1
4	1	858	-1	-1	-1	-1	-1	-1	0	-1	1760931	74951173	1	0	-1	-1	-1	-1
4	1	999	-1	-1	-1	-1	-1	-1	0	-1	1857672	75047914	1	0	-1	-1	-1	-1
4	1	926	-1	-1	-1	-1	-1	-1	0	-1	2080657	75270899	1	0	-1	-1	-1	-1
4	0	1023	-1	-1	-1	-1	-1	-1	0	-1	2171985	75362227	1	0	-1	-1	-1	-1
4	1	1018	-1	-1	-1	-1	-1	-1	0	-1	2359067	75549309	0	132001	-1	-1	-1	-1
4	0	655	-1	-1	-1	-1	-1	-1	0	-1	3108256	76298498	1	0	-1	-1	-1	-1
4	0	613	-1	-1	-1	-1	-1	-1	0	-1	3284026	76474268	1	0	-1	-1	-1	-1
4	1	716	-1	-1	-1	-1	-1	-1	0	-1	3557817	76748059	1	0	-1	-1	-1	-1
4	0	994	-1	-1	-1	-1	-1	-1	0	-1	3681074	76871316	1	0	-1	-1	-1	-1
4	0	311	-1	-1	-1	-1	-1	-1	0	-1	3683193	76873435	1	0	-1	-1	-1	-1
4	1	530	-1	-1	-1	-1	-1	-1	0	-1	3844559	77034801	1	0	-1	-1	-1	-1
4	1	1019	-1	-1	-1	-1	-1	-1	0	-1	4172020	77362262	1	0	-1	-1	-1	-1
4	0	177	-1	-1	-1	-1	-1	-1	0	-1	4338148	77528390	1	0	-1	-1	-1	-1
4	1	1020	-1	-1	-1	-1	-1	-1	0	-1	4589038	77779280	0	72237	-1	-1	-1	-1
4	1	1020	-1	-1	-1	-1	-1	-1	0	-1	5094336	78284578	0	577535	-1	-1	-1	-1
4	0	282	-1	-1	-1	-1	-1	-1	0	-1	5174166	78364408	0	657365	-1	-1	-1	-1
4	0	322	-1	-1	-1	-1	-1	-1	0	-1	5176045	78366287	0	659244	-1	-1	-1	-1
4	0	263	-1	-1	-1	-1	-1	-1	0	-1	5190499	78380741	0	673698	-1	-1	-1	-1
4	1	1023	-1	-1	-1	-1	-1	-1	0	-1	5617670	78807912	0	1100869	-1	-1	-1	-1
4	0	395	-1	-1	-1	-1	-1	-1	0	-1	5646599	78836841	0	1129798	-1	-1	-1	-1
4	1	165	-1	-1	-1	-1	-1	-1	0	-1	5900247	79090489	0	1383446	-1	-1	-1	-1
4	1	893	-1	-1	-1	-1	-1	-1	0	-1	6240237	79430479	0	1723436	-1	-1	-1	-1
4	1	700	-1	-1	-1	-1	-1	-1	0	-1	7292076	80482318	0	2775275	-1	-1	-1	-1
4	0	1020	-1	-1	-1	-1	-1	-1	0	-1	7867817	81058059	0	3351016	-1	-1	-1	-1
4	1	469	-1	-1	-1	-1	-1	-1	0	-1	10010302	83200544	0	5493501	-1	-1	-1	-1
4	0	849	-1	-1	-1	-1	-1	-1	0	-1	10078076	83268318	0	5561275	-1	-1	-1	-1
4	0	999	-1	-1	-1	-1	-1	-1	0	-1	12294560	85484802	0	7777759	-1	-1	-1	-1
5	1	1000	-1	-1	-1	-1	-1	-1	0	-1	138941	90878711	0	10839927	-1	-1	-1	-1
5	0	1023	-1	-1	-1	-1	-1	-1	0	-1	1166104	91905874	0	9812764	-1	-1	-1	-1
5	0	1030	-1	-1	-1	-1	-1	-1	0	-1	2258811	92998581	0	8720057	-1	-1	-1	-1
5	1	970	-1	-1	-1	-1	-1	-1	0	-1	2374567	93114337	0	8604301	-1	-1	-1	-1
5	1	999	-1	-1	-1	-1	-1	-1	0	-1	4323656	95063426	0	6655212	-1	-1	-1	-1
5	0	417	-1	-1	-1	-1	-1	-1	0	-1	4334286	95074056	0	6644582	-1	-1	-1	-1
5	0	405	-1	-1	-1	-1	-1	-1	0	-1	5848106	96587876	0	5130762	-1	-1	-1	-1
5	1	1023	-1	-1	-1	-1	-1	-1	0	-1	6205818	96945588	0	4773050	-1	-1	-1	-1
5	1	1022	-1	-1	-1	-1	-1	-1	0	-1	8063337	98803107	0	2915531	-1	-1	-1	-1
5	0	1024	-1	-1	-1	-1	-1	-1	0	-1	8695842	99435612	0	2283026	-1	-1	-1	-1
5	1	669	-1	-1	-1	-1	-1	-1	0	-1	9037387	99777157	0	1941481	-1	-1	-1	-1
5	1	1005	-1	-1	-1	-1	-1	-1	0	-1	9251286	99991056	0	1727582	-1	-1	-1	-1
5	1	1022	-1	-1	-1	-1	-1	-1	0	-1	9371058	100110828	0	1607810	-1	-1	-1	-1
5	1	1020	-1	-1	-1	-1	-1	-1	0	-1	9826004	100565774	0	1152864	-1	-1	-1	-1
5	1	993	-1	-1	-1	-1	-1	-1	0	-1	9872658	100612428	0	1106210	-1	-1	-1	-1
5	1	996	-1	-1	-1	-1	-1	-1	0	-1	9885007	100624777	0	1093861	-1	-1	-1	-1
5	1	1041	-1	-1	-1	-1	-1	-1	0	-1	10010483	100750253	0	968385	-1	-1	-1	-1
5	0	997	-1	-1	-1	-1	-1	-1	0	-1	10052854	100792624	0	926014	-1	-1	-1	-1
5	0	1023	-1	-1	-1	-1	-1	-1	0	-1	10309274	101049044	0	669594	-1	-1	-1	-1
5	0	491	-1	-1	-1	-1	-1	-1	0	-1	10427717	101167487	0	551151	-1	-1	-1	-1
5	1	1026	-1	-1	-1	-1	-1	-1	0	-1	10456861	101196631	0	522007	-1	-1	-1	-1
5	1	1003	-1	-1	-1	-1	-1	-1	0	-1	10573388	101313158	0	405480	-1	-1	-1	-1
5	0	780	-1	-1	-1	-1	-1	-1	0	-1	10619873	101359643	0	358995	-1	-1	-1	-1
5	0	220	-1	-1	-1	-1	-1	-1	0	-1	10622793	101362563	0	356075	-1	-1	-1	-1
5	0	449	-1	-1	-1	-1	-1	-1	0	-1	10626154	101365924	0	352714	-1	-1	-1	-1
5	1	997	-1	-1	-1	-1	-1	-1	0	-1	12042979	102782749	1	0	-1	-1	-1	-1
5	1	1023	-1	-1	-1	-1	-1	-1	0	-1	13064388	103804158	0	696890	-1	-1	-1	-1
5	0	219	-1	-1	-1	-1	-1	-1	0	-1	13098632	103838402	0	731134	-1	-1	-1	-1
5	0	989	-1	-1	-1	-1	-1	-1	0	-1	13181657	103921427	0	814159	-1	-1	-1	-1
5	0	1008	-1	-1	-1	-1	-1	-1	0	-1	13242096	103981866	0	794152	-1	-1	-1	-1
5	1	848	-1	-1	-1	-1	-1	-1	0	-1	13246660	103986430	0	789588	-1	-1	-1	-1
5	1	542	-1	-1	-1	-1	-1	-1	0	-1	13249050	103988820	0	787198	-1	-1	-1	-1
5	1	111	-1	-1	-1	-1	-1	-1	0	-1	13269179	104008949	0	767069	-1	-1	-1	-1
5	0	1023	-1	-1	-1	-1	-1	-1	0	-1	13354883	104094653	0	681365	-1	-1	-1	-1
5	0	907	-1	-1	-1	-1	-1	-1	0	-1	13361151	104100921	0	675097	-1	-1	-1	-1
5	1	1019	-1	-1	-1	-1	-1	-1	0	-1	13409989	104149759	0	626259	-1	-1	-1	-1
5	1	1016	-1	-1	-1	-1	-1	-1	0	-1	13430411	104170181	0	605837	-1	-1	-1	-1
5	0	168	-1	-1	-1	-1	-1	-1	0	-1	13537429	104277199	0	498819	-1	-1	-1	-1
5	0	471	-1	-1	-1	-1	-1	-1	0	-1	13598720	104338490	0	437528	-1	-1	-1	-1
5	1	1002	-1	-1	-1	-1	-1	-1	0	-1	13602123	104341893	0	434125	-1	-1	-1	-1
5	0	195	-1	-1	-1	-1	-1	-1	0	-1	13604568	104344338	0	431680	-1	-1	-1	-1
5	0	831	-1	-1	-1	-1	-1	-1	0	-1	13643593	104383363	0	392655	-1	-1	-1	-1
5	0	1005	-1	-1	-1	-1	-1	-1	0	-1	13692555	104432325	0	343693	-1	-1	-1	-1
5	1	1020	-1	-1	-1	-1	-1	-1	0	-1	13860356	104600126	0	175892	-1	-1	-1	-1
5	0	1021	-1	-1	-1	-1	-1	-1	0	-1	13975366	104715136	0	60882	-1	-1	-1	-1
5	1	948	-1	-1	-1	-1	-1	-1	0	-1	13982481	104722251	0	53767	-1	-1	-1	-1
5	1	974	-1	-1	-1	-1	-1	-1	0	-1	14023464	104763234	0	12784	-1	-1	-1	-1
5	1	132	-1	-1	-1	-1	-1	-1	0	-1	14271624	105011394	0	136830	-1	-1	-1	-1
5	1	1020	-1	-1	-1	-1	-1	-1	0	-1	14291426	105031196	0	156632	-1	-1	-1	-1
5	1	1018	-1	-1	-1	-1	-1	-1	0	-1	14295701	105035471	0	160907	-1	-1	-1	-1
5	0	1023	-1	-1	-1	-1	-1	-1	0	-1	14677804	105417574	0	543010	-1	-1	-1	-1
5	1	159	-1	-1	-1	-1	-1	-1	0	-1	14686932	105426702	0	552138	-1	-1	-1	-1
5	0	842	-1	-1	-1	-1	-1	-1	0	-1	15013759	105753529	0	878965	-1	-1	-1	-1
5	1	998	-1	-1	-1	-1	-1	-1	0	-1	15051498	105791268	0	916704	-1	-1	-1	-1
5	0	1005	-1	-1	-1	-1	-1	-1	0	-1	15433578	106173348	0	1298784	-1	-1	-1	-1
5	1	125	-1	-1	-1	-1	-1	-1	0	-1	15555176	106294946	0	1420382	-1	-1	-1	-1
5	1	1005	-1	-1	-1	-1	-1	-1	0	-1	15676283	106416053	0	1541489	-1	-1	-1	-1
5	1	999	-1	-1	-1	-1	-1	-1	0	-1	15976207	106715977	0	1841413	-1	-1	-1	-1
5	1	1016	-1	-1	-1	-1	-1	-1	0	-1	16417042	107156812	0	2282248	-1	-1	-1	-1
5	1	1023	-1	-1	-1	-1	-1	-1	0	-1	16464836	107204606	0	2330042	-1	-1	-1	-1
5	0	257	-1	-1	-1	-1	-1	-1	0	-1	16570497	107310267	0	2435703	-1	-1	-1	-1
5	1	625	-1	-1	-1	-1	-1	-1	0	-1	16992035	107731805	0	2857241	-1	-1	-1	-1
5	1	1020	-1	-1	-1	-1	-1	-1	0	-1	17020063	107759833	0	2885269	-1	-1	-1	-1
5	0	216	-1	-1	-1	-1	-1	-1	0	-1	18643203	109382973	0	4508409	-1	-1	-1	-1
5	1	999	-1	-1	-1	-1	-1	-1	0	-1	19075560	109815330	0	4940766	-1	-1	-1	-1
5	0	938	-1	-1	-1	-1	-1	-1	0	-1	19163885	109903655	0	5029091	-1	-1	-1	-1
5	0	966	-1	-1	-1	-1	-1	-1	0	-1	19773674	110513444	0	5638880	-1	-1	-1	-1
5	1	333	-1	-1	-1	-1	-1	-1	0	-1	19841479	110581249	0	5706685	-1	-1	-1	-1
5	0	231	-1	-1	-1	-1	-1	-1	0	-1	20872357	111612127	0	6737563	-1	-1	-1	-1
5	0	1023	-1	-1	-1	-1	-1	-1	0	-1	21547216	112286986	0	7412422	-1	-1	-1	-1
5	0	999	-1	-1	-1	-1	-1	-1	0	-1	22343349	113083119	0	8208555	-1	-1	-1	-1
1	1	780	-1	-1	-1	-1	-1	-1	1	-1	5694856	5694856	0	8448071	-1	-1	-1	-1
1	1	780	-1	-1	-1	-1	-1	-1	1	-1	9930205	9930205	0	4212722	-1	-1	-1	-1
1	1	99	-1	-1	-1	-1	-1	-1	1	-1	9931562	9931562	0	4211365	-1	-1	-1	-1
1	1	743	-1	-1	-1	-1	-1	-1	1	-1	12413927	12413927	0	1729000	-1	-1	-1	-1
1	1	729	-1	-1	-1	-1	-1	-1	1	-1	12753471	12753471	0	1389456	-1	-1	-1	-1
1	1	754	-1	-1	-1	-1	-1	-1	1	-1	12844039	12844039	0	1298888	-1	-1	-1	-1
1	1	789	-1	-1	-1	-1	-1	-1	1	-1	13100767	13100767	0	1042160	-1	-1	-1	-1
1	1	273	-1	-1	-1	-1	-1	-1	1	-1	13292852	13292852	0	850075	-1	-1	-1	-1
1	0	591	-1	-1	-1	-1	-1	-1	1	-1	13505587	13505587	0	637340	-1	-1	-1	-1
1	0	699	-1	-1	-1	-1	-1	-1	1	-1	13833454	13833454	0	309473	-1	-1	-1	-1
1	1	798	-1	-1	-1	-1	-1	-1	1	-1	13958567	13958567	0	184360	-1	-1	-1	-1
1	0	459	-1	-1	-1	-1	-1	-1	1	-1	13993988	13993988	0	148939	-1	-1	-1	-1
1	0	330	-1	-1	-1	-1	-1	-1	1	-1	13995764	13995764	0	147163	-1	-1	-1	-1
1	1	782	-1	-1	-1	-1	-1	-1	1	-1	15188363	15188363	0	53076	-1	-1	-1	-1
1	1	753	-1	-1	-1	-1	-1	-1	1	-1	15252587	15252587	0	117300	-1	-1	-1	-1
1	1	760	-1	-1	-1	-1	-1	-1	1	-1	15588850	15588850	0	453563	-1	-1	-1	-1
1	1	757	-1	-1	-1	-1	-1	-1	1	-1	16035414	16035414	0	900127	-1	-1	-1	-1
1	1	755	-1	-1	-1	-1	-1	-1	1	-1	16061496	16061496	0	926209	-1	-1	-1	-1
1	1	783	-1	-1	-1	-1	-1	-1	1	-1	16208579	16208579	0	1073292	-1	-1	-1	-1
1	0	783	-1	-1	-1	-1	-1	-1	1	-1	16225268	16225268	0	1089981	-1	-1	-1	-1
1	0	390	-1	-1	-1	-1	-1	-1	1	-1	17670931	17670931	0	2535644	-1	-1	-1	-1
1	1	552	0	2157110	2157661	552	-1	-1	1	-1	2157110	2157110	0	11985817	-1	2157661	-1	-1
1	0	121	0	3360544	3360664	121	-1	-1	1	-1	3360544	3360544	0	10782383	-1	3360664	2157110	-1
1	1	115	0	5691750	5691864	115	-1	-1	1	-1	5691750	5691750	0	8451177	-1	5691864	3360544	-1
1	1	141	0	5696463	5696603	141	-1	-1	1	-1	5696463	5696463	0	8446464	-1	5696603	5691750	-1
1	1	551	0	6302608	6303158	551	-1	-1	1	-1	6302608	6302608	0	7840319	-1	6538553	6302608	-1
1	1	136	0	6538418	6538553	136	-1	-1	1	-1	6538418	6538418	0	7604509	-1	6538553	6302608	-1
1	1	136	0	6543374	6543509	136	-1	-1	1	-1	6543374	6543374	0	7599553	-1	6704329	6543374	-1
1	1	53	0	6704277	6704329	53	-1	-1	1	-1	6704277	6704277	0	7438650	-1	6704329	6543374	-1
1	1	135	0	6709163	6709297	135	-1	-1	1	-1	6709163	6709163	0	7433764	-1	7522584	6709163	-1
1	1	81	0	7522504	7522584	81	-1	-1	1	-1	7522504	7522504	0	6620423	-1	7522584	6709163	-1
1	0	440	0	7714704	7715143	440	-1	-1	1	-1	7714704	7714704	0	6428223	-1	8160538	7714704	-1
1	1	39	0	8160500	8160538	39	-1	-1	1	-1	8160500	8160500	0	5982427	-1	11294365	8160500	-1
1	0	60	0	11294306	11294365	60	-1	-1	1	-1	11294306	11294306	0	2848621	-1	11294365	8160500	-1
1	0	244	0	12252904	12253147	244	-1	-1	1	-1	12252904	12252904	0	1890023	-1	12253147	11294306	-1
1	0	49	0	12274865	12274913	49	-1	-1	1	-1	12274865	12274865	0	1868062	-1	12276721	12274865	-1
1	1	49	0	12276673	12276721	49	-1	-1	1	-1	12276673	12276673	0	1866254	-1	12276721	12274865	-1
1	1	228	0	12813701	12813928	228	-1	-1	1	-1	12813701	12813701	0	1329226	-1	12813928	12276673	-1
1	1	207	0	12816268	12816474	207	-1	-1	1	-1	12816268	12816268	0	1326659	-1	12845834	12816268	-1
1	1	276	0	12845559	12845834	276	-1	-1	1	-1	12845559	12845559	0	1297368	-1	13047953	12845559	-1
1	1	407	0	13047547	13047953	407	-1	-1	1	-1	13047547	13047547	0	1095380	-1	13047953	12845559	-1
1	1	126	0	13102779	13102904	126	-1	-1	1	-1	13102779	13102779	0	1040148	-1	13102904	13047547	-1
1	0	102	0	13231922	13232023	102	-1	-1	1	-1	13231922	13231922	0	911005	-1	13237379	13231922	-1
1	0	98	0	13237282	13237379	98	-1	-1	1	-1	13237282	13237282	0	905645	-1	13237379	13231922	-1
1	1	48	0	13294202	13294249	48	-1	-1	1	-1	13294202	13294202	0	848725	-1	13294249	13237282	-1
1	0	48	0	13317809	13317856	48	-1	-1	1	-1	13317809	13317809	0	825118	-1	13317856	13294202	-1
1	0	62	0	13507833	13507894	62	-1	-1	1	-1	13507833	13507833	0	635094	-1	13507894	13317809	-1
1	0	521	0	13826557	13827077	521	-1	-1	1	-1	13826557	13826557	0	316370	-1	13924096	13826557	-1
1	1	73	0	13924024	13924096	73	-1	-1	1	-1	13924024	13924024	0	218903	-1	13924096	13826557	-1
1	1	70	0	13960574	13960643	70	-1	-1	1	-1	13960574	13960574	0	182353	-1	13977743	13960574	-1
1	0	403	0	13977341	13977743	403	-1	-1	1	-1	13977341	13977341	0	165586	-1	14082550	13977341	-1
1	1	92	0	14082459	14082550	92	-1	-1	1	-1	14082459	14082459	0	60468	-1	14310369	14082459	-1
1	1	102	0	14310268	14310369	102	-1	-1	1	-1	14310268	14310268	1	0	-1	14310369	14082459	-1
1	1	103	0	14324984	14325086	103	-1	-1	1	-1	14324984	14324984	1	0	-1	14325086	14310268	-1
1	1	338	0	14357104	14357441	338	-1	-1	1	-1	14357104	14357104	1	0	-1	14380189	14357104	-1
1	1	103	0	14380087	14380189	103	-1	-1	1	-1	14380087	14380087	1	0	-1	14403094	14380087	-1
1	1	338	0	14402757	14403094	338	-1	-1	1	-1	14402757	14402757	1	0	-1	14425842	14402757	-1
1	1	103	0	14425740	14425842	103	-1	-1	1	-1	14425740	14425740	1	0	-1	14467939	14425740	-1
1	1	347	0	14467593	14467939	347	-1	-1	1	-1	14467593	14467593	1	0	-1	14467939	14425740	-1
1	0	104	0	15139923	15140026	104	-1	-1	1	-1	15139923	15139923	0	4636	-1	15145384	15139923	-1
1	0	97	0	15145288	15145384	97	-1	-1	1	-1	15145288	15145288	0	10001	-1	15145384	15139923	-1
1	1	103	0	15155208	15155310	103	-1	-1	1	-1	15155208	15155208	0	19921	-1	15155310	15145288	-1
1	1	503	0	15190518	15191020	503	-1	-1	1	-1	15190518	15190518	0	55231	-1	15223787	15190518	-1
1	0	85	0	15223703	15223787	85	-1	-1	1	-1	15223703	15223703	0	88416	-1	15223787	15190518	-1
1	0	73	0	15227493	15227565	73	-1	-1	1	-1	15227493	15227493	0	92206	-1	15247810	15227493	-1
1	1	73	0	15247738	15247810	73	-1	-1	1	-1	15247738	15247738	0	112451	-1	15258448	15247738	-1
1	1	510	0	15257939	15258448	510	-1	-1	1	-1	15257939	15257939	0	122652	-1	15258448	15247738	-1
1	0	73	0	15284780	15284852	73	-1	-1	1	-1	15284780	15284780	0	149493	-1	15284852	15257939	-1
1	0	27	0	15290729	15290755	27	-1	-1	1	-1	15290729	15290729	0	155442	-1	15290755	15284780	-1
1	1	48	0	15300766	15300813	48	-1	-1	1	-1	15300766	15300766	0	165479	-1	15337615	15300766	-1
1	1	62	0	15337554	15337615	62	-1	-1	1	-1	15337554	15337554	0	202267	-1	15381262	15337554	-1
1	0	103	0	15381160	15381262	103	-1	-1	1	-1	15381160	15381160	0	245873	-1	15381262	15337554	-1
1	0	92	0	15926542	15926633	92	-1	-1	1	-1	15926542	15926542	0	791255	-1	15926633	15381160	-1
1	1	257	0	15933277	15933533	257	-1	-1	1	-1	15933277	15933277	0	797990	-1	15933533	15926542	-1
1	1	37	0	15936415	15936451	37	-1	-1	1	-1	15936415	15936415	0	801128	-1	15993193	15936415	-1
1	1	73	0	15993121	15993193	73	-1	-1	1	-1	15993121	15993121	0	857834	-1	16032343	15993121	-1
1	0	112	0	16032232	16032343	112	-1	-1	1	-1	16032232	16032232	0	896945	-1	16100272	16032232	-1
1	0	77	0	16100196	16100272	77	-1	-1	1	-1	16100196	16100196	0	964909	-1	16100272	16032232	-1
1	0	77	0	16104644	16104720	77	-1	-1	1	-1	16104644	16104644	0	969357	-1	16205045	16104644	-1
1	1	464	0	16204582	16205045	464	-1	-1	1	-1	16204582	16204582	0	1069295	-1	16213153	16204582	-1
1	1	533	0	16212621	16213153	533	-1	-1	1	-1	16212621	16212621	0	1077334	-1	16222021	16212621	-1
1	0	533	0	16221489	16222021	533	-1	-1	1	-1	16221489	16221489	0	1086202	-1	16222021	16212621	-1
1	1	610	0	16284272	16284881	610	-1	-1	1	-1	16284272	16284272	0	1148985	-1	16284881	16221489	-1
1	0	356	0	16556509	16556864	356	-1	-1	1	-1	16556509	16556509	0	1421222	-1	16788506	16556509	-1
1	1	789	0	16787718	16788506	789	-1	-1	1	-1	16787718	16787718	0	1652431	-1	16992943	16787718	-1
1	1	42	0	16992902	16992943	42	-1	-1	1	-1	16992902	16992902	0	1857615	-1	16992943	16787718	-1
1	1	41	0	16994239	16994279	41	-1	-1	1	-1	16994239	16994239	0	1858952	-1	17160923	16994239	-1
1	0	483	0	17160441	17160923	483	-1	-1	1	-1	17160441	17160441	0	2025154	-1	17160923	16994239	-1
1	1	60	0	17896145	17896204	60	-1	-1	1	-1	17896145	17896145	0	2760858	-1	18231732	17896145	-1
1	0	513	0	18231220	18231732	513	-1	-1	1	-1	18231220	18231220	0	3095933	-1	18231732	17896145	-1
1	1	55	0	18549593	18549647	55	-1	-1	1	-1	18549593	18549593	0	3414306	-1	18549647	18231220	-1
1	1	288	0	19674723	19675010	288	-1	-1	1	-1	19674723	19674723	0	4539436	-1	20011275	19674723	-1
1	0	491	0	20010785	20011275	491	-1	-1	1	-1	20010785	20010785	0	4875498	-1	20011275	19674723	-1
1	0	95	0	20074605	20074699	95	-1	-1	1	-1	20074605	20074605	0	4939318	-1	20074699	20010785	-1
1	1	71	0	21078101	21078171	71	-1	-1	1	-1	21078101	21078101	0	5942814	-1	21078171	20074605	-1
1	1	189	0	21649873	21650061	189	-1	-1	1	-1	21649873	21649873	0	6514586	-1	21650061	21078101	-1
1	1	76	0	22031668	22031743	76	-1	-1	1	-1	22031668	22031668	0	6896381	-1	22031743	21649873	-1
1	0	114	0	22203235	22203348	114	-1	-1	1	-1	22203235	22203235	0	7067948	-1	22203348	22031668	-1
1	1	104	0	22267904	22268007	104	-1	-1	1	-1	22267904	22267904	0	7132617	-1	23694905	22267904	-1
1	0	91	0	23694815	23694905	91	-1	-1	1	-1	23694815	23694815	0	8559528	-1	23971467	23694815	-1
1	0	172	0	23971296	23971467	172	-1	-1	1	-1	23971296	23971296	0	8836009	-1	23971467	23694815	-1
1	1	393	0	24080812	24081204	393	-1	-1	1	-1	24080812	24080812	0	8945525	-1	24081204	23971296	-1
1	0	59	0	24569510	24569568	59	-1	-1	1	-1	24569510	24569510	0	9434223	-1	24569568	24080812	-1
1	1	171	0	25375706	25375876	171	-1	-1	1	-1	25375706	25375706	0	10240419	-1	27222213	25375706	-1
1	0	40	0	27222174	27222213	40	-1	-1	1	-1	27222174	27222174	0	12086887	-1	27222213	25375706	-1
1	0	783	3	3785282	3785722	441	100	0	1	-1	3785282	3785282	0	10357645	23436932	27222213	3785282	4957
1	1	777	3	11793921	11794195	275	100	0	1	-1	11793921	11793921	0	2349006	8008914	11794195	3785282	4630
1	0	526	3	12641021	12641196	176	100	0	1	-1	12641021	12641021	0	1501906	7036743	19677763	12641021	1698
1	1	753	3	19677446	19677763	318	100	0	1	-1	19677446	19677446	0	4542159	7036743	19677763	12641021	5057
1	0	762	3	21448844	21449011	168	100	0	1	-1	21448844	21448844	0	6313557	36426	21485269	21448844	4815
1	0	762	3	21485102	21485269	168	100	0	1	-1	21485102	21485102	0	6349815	8726129	21485269	12759141	4815
1	1	783	3	12759141	12760502	1362	99.7063	97895.3	1	-1	12759141	12759141	0	1383786	8726129	21485269	12759141	6286
1	1	783	3	18420533	18420833	301	99.6678	110742	1	-1	18420533	18420533	0	3285246	5661693	18420833	12759141	4754
1	1	783	3	17605240	17605988	749	99.5989	133690	1	-1	17605240	17605240	0	2469953	815594	18420833	17605240	5264
1	0	780	3	20933713	20933897	185	99.4595	180180	1	-1	20933713	20933713	0	5798426	11565602	20933897	9368296	4880
1	0	780	3	9368296	9368469	174	99.4253	191571	1	-1	9368296	9368296	0	4774631	7424355	16792650	9368296	5136
1	1	123	3	16792310	16792650	341	99.4135	195503	1	-1	16792310	16792310	0	1657023	7424355	16792650	9368296	2394
1	0	768	3	20831873	20832015	143	99.2958	234742	1	-1	20831873	20831873	0	5696586	4449024	20832015	16382992	4883
1	0	765	3	16382992	16383123	132	99.2424	252525	1	-1	16382992	16382992	0	1247705	729926	16383123	15653198	4724
1	1	132	3	15653198	15653750	553	99.0741	308642	1	-1	15653198	15653198	0	517911	729926	16383123	15653198	6248
1	1	753	3	22774745	22775125	381	98.9501	349956	1	-1	22774745	22774745	0	7639458	7121928	22775125	15653198	4975
1	1	774	3	13565937	13566168	232	98.7069	431034	1	-1	13565937	13565937	0	576990	9209189	22775125	13565937	4983
1	0	780	3	13019271	13019419	149	98.6577	447427	1	-1	13019271	13019271	0	1123656	3932656	16951926	13019271	4790
1	1	784	3	16951744	16951926	183	98.3607	546448	1	-1	16951744	16951744	0	1816457	3932656	16951926	13019271	4872
1	1	759	3	9480636	9480755	120	98.3333	555556	1	-1	9480636	9480636	0	4662291	7471291	16951926	9480636	4633
1	1	780	3	17111294	17111457	164	98.1707	609756	1	-1	17111294	17111294	0	1976007	7630822	17111457	9480636	4532
1	0	773	3	6009286	6009594	309	98.0769	641026	1	-1	6009286	6009286	0	8133641	20014286	26023571	6009286	4812
1	1	783	3	26023368	26023571	204	98.0392	653595	1	-1	26023368	26023368	0	10888081	20014286	26023571	6009286	5062
1	0	787	3	17589741	17590235	495	97.9798	673401	1	-1	17589741	17589741	0	2454454	6888717	17590235	10701519	5194
1	1	774	3	10701519	10701703	185	97.8378	720721	1	-1	10701519	10701519	0	3441408	6888717	17590235	10701519	4871
1	0	752	3	16834055	16834181	127	97.6378	787402	1	-1	16834055	16834055	0	1698768	4918607	21752661	16834055	4858
1	0	765	3	21752550	21752661	112	97.3214	892857	1	-1	21752550	21752550	0	6617263	10604453	21752661	11148209	4687
1	0	756	3	11148209	11148506	298	97.2973	900901	1	-1	11148209	11148209	0	2994718	1261905	12410113	11148209	4746
1	1	762	3	12409574	12410113	540	97.2274	924214	1	-1	12409574	12409574	0	1733353	1261905	12410113	11148209	3292
1	1	783	3	21112543	21112985	443	97.0588	980392	1	-1	21112543	21112543	0	5977256	3848818	21112985	17264168	4859
1	0	755	3	17264168	17264465	298	96.9799	1.00671e+06	1	-1	17264168	17264168	0	2128881	710875	17264465	16553591	4779
1	0	783	3	16553591	16554090	500	96.8064	1.06454e+06	1	-1	16553591	16553591	0	1418304	472696	16554090	16081395	5342
1	0	782	3	16081395	16082327	933	96.7172	1.09428e+06	1	-1	16081395	16081395	0	946108	2633027	16082327	13449301	5346
1	1	1870	3	13449301	13449870	570	96.4912	1.16959e+06	1	-1	13449301	13449301	0	693626	2633027	16082327	13449301	9080
1	0	792	3	14132346	14132740	395	96.2121	1.26263e+06	1	-1	14132346	14132346	0	10581	1007916	15140261	14132346	5077
1	0	763	3	15140036	15140261	226	96.0177	1.32743e+06	1	-1	15140036	15140036	0	4749	7418157	15140261	7722105	5593
1	0	783	3	7722105	7722545	441	95.6916	1.43613e+06	1	-1	7722105	7722105	0	6420822	7418157	15140261	7722105	5193
1	0	752	3	16018567	16018953	387	95.6072	1.46425e+06	1	-1	16018567	16018567	0	883280	119011	16018953	15899943	2852
1	0	787	3	15899943	15900072	130	95.3846	1.53846e+06	1	-1	15899943	15899943	0	764656	268735	16168677	15899943	4750
1	0	769	3	16168467	16168677	211	95.2607	1.57978e+06	1	-1	16168467	16168467	0	1033180	3352192	16168677	12816486	6762
1	1	768	3	12816486	12816589	104	95.1923	1.60256e+06	1	-1	12816486	12816486	0	1326441	3352192	16168677	12816486	2661
1	1	792	3	17032969	17033121	153	94.1176	1.96078e+06	1	-1	17032969	17032969	0	1897682	4216636	17033121	12816486	3711
1	1	780	3	16589463	16589676	214	93.6893	2.10356e+06	1	-1	16589463	16589463	0	1454176	443659	17033121	16589463	5070
1	0	766	3	13232037	13232300	264	93.5484	2.15054e+06	1	-1	13232037	13232037	0	910890	7835214	21067250	13232037	5570
1	1	148	3	21067180	21067250	71	92.9577	2.34742e+06	1	-1	21067180	21067180	0	5931893	7835214	21067250	13232037	3735
1	0	1847	3	15339715	15339787	73	90.2778	3.24074e+06	1	-1	15339715	15339715	0	204428	2008920	15339787	13330868	11361
1	1	770	3	13330868	13330986	119	88.2353	3.92157e+06	1	-1	13330868	13330868	0	812059	2008920	15339787	13330868	4843
1	1	763	3	19038297	19038570	274	86.6906	4.43645e+06	1	-1	19038297	19038297	0	3903010	5707703	19038570	13330868	6243
1	0	783	5	3780766	3781514	749	100	0	1	-1	3780766	3780766	0	10362161	8009075	11789840	3780766	4957
1	1	777	5	11789566	11789840	275	100	0	1	-1	11789566	11789566	0	2353361	853153	12642718	11789566	4630
1	0	526	5	12642543	12642718	176	100	0	1	-1	12642543	12642543	0	1500384	853153	12642718	11789566	1698
1	1	753	5	19672707	19673024	318	100	0	1	-1	19672707	19672707	0	4537420	1780952	21453658	19672707	5057
1	0	762	5	21453491	21453658	168	100	0	1	-1	21453491	21453491	0	6318204	1780952	21453658	19672707	4815
1	0	762	5	21489749	21489916	168	100	0	1	-1	21489749	21489749	0	6354462	36426	21489916	21453491	4815
1	1	783	5	12754217	12755578	1362	99.7063	97895.3	1	-1	12754217	12754217	0	1388710	5662164	18416380	12754217	6286
1	1	783	5	18416080	18416380	301	99.6678	110742	1	-1	18416080	18416080	0	3280793	815656	18416380	17600725	4754
1	1	783	5	17600725	17601472	748	99.5989	133690	1	-1	17600725	17600725	0	2465438	3337868	20938592	17600725	5264
1	0	780	5	20938408	20938592	185	99.4595	180180	1	-1	20938408	20938408	0	5803121	3337868	20938592	17600725	4880
1	0	780	5	9373258	9373431	174	99.4253	191571	1	-1	9373258	9373258	0	4769669	11565335	20938592	9373258	5136
1	1	123	5	16790257	16790597	341	99.4135	195503	1	-1	16790257	16790257	0	1654970	4046499	20836755	16790257	2394
1	0	768	5	20836613	20836755	143	99.2958	234742	1	-1	20836613	20836613	0	5701326	4046499	20836755	16790257	4883
1	0	765	5	16387584	16387715	132	99.2424	252525	1	-1	16387584	16387584	0	1252297	4449172	20836755	16387584	4724
1	1	132	5	15647503	15648042	540	99.0741	308642	1	-1	15647503	15647503	0	512216	7123241	22770743	15647503	6248
1	1	753	5	22770151	22770743	593	98.9501	349956	1	-1	22770151	22770151	0	7634864	9209558	22770743	13561186	4975
1	1	774	5	13561186	13561417	232	98.7069	431034	1	-1	13561186	13561186	0	581741	537506	13561417	13023912	4983
1	0	780	5	13023912	13024060	149	98.6577	447427	1	-1	13023912	13023912	0	1119015	537506	13561417	13023912	4790
1	1	784	5	16947055	16947237	183	98.3607	546448	1	-1	16947055	16947055	0	1811768	7471115	16947237	9476123	4872
1	1	759	5	9476123	9476242	120	98.3333	555556	1	-1	9476123	9476123	0	4666804	7630967	17107089	9476123	4633
1	1	780	5	17106926	17107089	164	98.1707	609756	1	-1	17106926	17106926	0	1971639	11093304	17107089	6013786	4532
1	0	773	5	6013786	6014097	312	98.0769	641026	1	-1	6013786	6013786	0	8129141	11093304	17107089	6013786	4812
1	1	783	5	26018510	26018713	204	98.0392	653595	1	-1	26018510	26018510	0	10883223	8424270	26018713	17594444	5062
1	0	787	5	17594444	17594934	491	97.9798	673401	1	-1	17594444	17594444	0	2459157	8424270	26018713	17594444	5194
1	1	774	5	10696833	10697017	185	97.8378	720721	1	-1	10696833	10696833	0	3446094	6142080	16838912	10696833	4871
1	0	752	5	16838786	16838912	127	97.6378	787402	1	-1	16838786	16838786	0	1703499	6142080	16838912	10696833	4858
1	0	765	5	21757125	21757236	112	97.3214	892857	1	-1	21757125	21757125	0	6621838	4918451	21757236	16838786	4687
1	0	756	5	11152364	11152954	591	97.2973	900901	1	-1	11152364	11152364	0	2990563	10604873	21757236	11152364	4746
1	1	762	5	12406822	12407362	541	97.2274	924214	1	-1	12406822	12406822	0	1736105	8710580	21117401	12406822	3292
1	1	783	5	21116657	21117401	745	97.0588	980392	1	-1	21116657	21116657	0	5981370	8710580	21117401	12406822	4859
1	0	755	5	17268362	17268946	585	96.9799	1.00671e+06	1	-1	17268362	17268362	0	2133075	3849040	21117401	17268362	4779
1	0	783	5	16558433	16558932	500	96.8064	1.06454e+06	1	-1	16558433	16558433	0	1423146	710514	17268946	16558433	5342
1	0	782	5	16086345	16086740	396	96.7172	1.09428e+06	1	-1	16086345	16086345	0	951058	472588	16558932	16086345	5346
1	1	1870	5	13440791	13441361	571	96.4912	1.16959e+06	1	-1	13440791	13440791	0	702136	696632	14137422	13440791	9080
1	0	792	5	14137027	14137422	396	96.2121	1.26263e+06	1	-1	14137027	14137027	0	5900	696632	14137422	13440791	5077
1	0	763	5	15145402	15145628	227	96.0177	1.32743e+06	1	-1	15145402	15145402	0	10115	1008602	15145628	14137027	5593
1	0	783	5	7717353	7718101	749	95.6916	1.43613e+06	1	-1	7717353	7717353	0	6425574	8304066	16021418	7717353	5193
1	0	752	5	16020729	16021418	690	95.6072	1.46425e+06	1	-1	16020729	16020729	0	885442	8304066	16021418	7717353	2852
1	0	787	5	15904564	15904692	129	95.3846	1.53846e+06	1	-1	15904564	15904564	0	769277	116855	16021418	15904564	4750
1	0	769	5	16175018	16175228	211	95.2607	1.57978e+06	1	-1	16175018	16175018	0	1039731	270665	16175228	15904564	6762
1	1	768	5	12813929	12814032	104	95.1923	1.60256e+06	1	-1	12813929	12813929	0	1328998	4215635	17029563	12813929	2661
1	1	792	5	17029411	17029563	153	94.1176	1.96078e+06	1	-1	17029411	17029411	0	1894124	444957	17029563	16584607	3711
1	1	780	5	16584607	16584808	202	93.6893	2.10356e+06	1	-1	16584607	16584607	0	1449320	3347412	16584808	13237397	5070
1	0	766	5	13237397	13237606	210	93.5484	2.15054e+06	1	-1	13237397	13237397	0	905530	3347412	16584808	13237397	5570
1	1	148	5	21063516	21063586	71	92.9577	2.34742e+06	1	-1	21063516	21063516	0	5928229	5712614	21063586	15350973	3735
1	0	1847	5	15350973	15351075	103	90.2778	3.24074e+06	1	-1	15350973	15350973	0	215686	5712614	21063586	15350973	11361
1	1	770	5	13326144	13326260	117	88.2353	3.92157e+06	1	-1	13326144	13326144	0	816783	5706462	19032605	13326144	4843
1	1	763	5	19032328	19032605	278	86.6906	4.43645e+06	1	-1	19032328	19032328	0	3897041	19032607	19032605	-1	6243
2	0	723	-1	-1	-1	-1	-1	-1	1	-1	1549977	31630786	0	1392049	-1	19032605	-1	-1
2	0	747	-1	-1	-1	-1	-1	-1	1	-1	2236214	32317023	0	705812	-1	-1	-1	-1
2	1	261	-1	-1	-1	-1	-1	-1	1	-1	2357683	32438492	0	584343	-1	-1	-1	-1
2	1	699	-1	-1	-1	-1	-1	-1	1	-1	2366817	32447626	0	575209	-1	-1	-1	-1
2	1	558	-1	-1	-1	-1	-1	-1	1	-1	2779082	32859891	0	162944	-1	-1	-1	-1
2	1	738	-1	-1	-1	-1	-1	-1	1	-1	2783137	32863946	0	158889	-1	-1	-1	-1
2	1	454	-1	-1	-1	-1	-1	-1	1	-1	2836885	32917694	0	105141	-1	-1	-1	-1
2	0	783	-1	-1	-1	-1	-1	-1	1	-1	3161249	33242058	1	0	-1	-1	-1	-1
2	1	777	-1	-1	-1	-1	-1	-1	1	-1	3300960	33381769	1	0	-1	-1	-1	-1
2	0	393	-1	-1	-1	-1	-1	-1	1	-1	3353133	33433942	1	0	-1	-1	-1	-1
2	0	797	-1	-1	-1	-1	-1	-1	1	-1	4396156	34476965	0	601662	-1	-1	-1	-1
2	0	761	-1	-1	-1	-1	-1	-1	1	-1	5742600	35823409	0	1948106	-1	-1	-1	-1
2	0	786	-1	-1	-1	-1	-1	-1	1	-1	5796266	35877075	0	2001772	-1	-1	-1	-1
2	0	796	-1	-1	-1	-1	-1	-1	1	-1	5959278	36040087	0	2164784	-1	-1	-1	-1
2	1	298	-1	-1	-1	-1	-1	-1	1	-1	6186413	36267222	0	2391919	-1	-1	-1	-1
2	1	780	-1	-1	-1	-1	-1	-1	1	-1	6905605	36986414	0	3111111	-1	-1	-1	-1
2	0	183	-1	-1	-1	-1	-1	-1	1	-1	8464855	38545664	0	4670361	-1	-1	-1	-1
2	0	789	-1	-1	-1	-1	-1	-1	1	-1	8511858	38592667	0	4717364	-1	-1	-1	-1
2	0	292	-1	-1	-1	-1	-1	-1	1	-1	11888494	41969303	0	8094000	-1	561827	-1	-1
2	0	234	0	561594	561827	234	-1	-1	1	-1	561594	30642403	0	2380432	-1	561827	-1	-1
2	1	71	0	908813	908883	71	-1	-1	1	-1	908813	30989622	0	2033213	-1	913326	908813	-1
2	1	71	0	913256	913326	71	-1	-1	1	-1	913256	30994065	0	2028770	-1	913326	908813	-1
2	0	98	0	1009357	1009454	98	-1	-1	1	-1	1009357	31090166	0	1932669	-1	1009602	1009357	-1
2	0	126	0	1009477	1009602	126	-1	-1	1	-1	1009477	31090286	0	1932549	-1	1009602	1009357	-1
2	0	118	0	1098883	1099000	118	-1	-1	1	-1	1098883	31179692	0	1843143	-1	1299114	1098883	-1
2	0	41	0	1299074	1299114	41	-1	-1	1	-1	1299074	31379883	0	1642952	-1	1313287	1299074	-1
2	1	220	0	1313068	1313287	220	-1	-1	1	-1	1313068	31393877	0	1628958	-1	1351475	1313068	-1
2	0	508	0	1350968	1351475	508	-1	-1	1	-1	1350968	31431777	0	1591058	-1	1351475	1313068	-1
2	1	395	0	1358665	1359059	395	-1	-1	1	-1	1358665	31439474	0	1583361	-1	1394390	1358665	-1
2	1	135	0	1394256	1394390	135	-1	-1	1	-1	1394256	31475065	0	1547770	-1	1394390	1358665	-1
2	1	44	0	1398351	1398394	44	-1	-1	1	-1	1398351	31479160	0	1543675	-1	1548474	1398351	-1
2	0	565	0	1547910	1548474	565	-1	-1	1	-1	1547910	31628719	0	1394116	-1	1548474	1398351	-1
2	0	340	0	1608411	1608750	340	-1	-1	1	-1	1608411	31689220	0	1333615	-1	1608750	1547910	-1
2	1	135	0	1616799	1616933	135	-1	-1	1	-1	1616799	31697608	0	1325227	-1	1697083	1616799	-1
2	0	168	0	1696916	1697083	168	-1	-1	1	-1	1696916	31777725	0	1245110	-1	1697083	1616799	-1
2	0	273	0	1726925	1727197	273	-1	-1	1	-1	1726925	31807734	0	1215101	-1	1964784	1726925	-1
2	0	44	0	1964741	1964784	44	-1	-1	1	-1	1964741	32045550	0	977285	-1	1964784	1726925	-1
2	1	40	0	1969413	1969452	40	-1	-1	1	-1	1969413	32050222	0	972613	-1	1973872	1969413	-1
2	1	40	0	1973833	1973872	40	-1	-1	1	-1	1973833	32054642	0	968193	-1	1973872	1969413	-1
2	1	150	0	2301551	2301700	150	-1	-1	1	-1	2301551	32382360	0	640475	-1	2301700	1973833	-1
2	1	125	0	2305971	2306095	125	-1	-1	1	-1	2305971	32386780	0	636055	-1	2468184	2305971	-1
2	1	99	0	2468086	2468184	99	-1	-1	1	-1	2468086	32548895	0	473940	-1	2699767	2468086	-1
2	1	103	0	2699665	2699767	103	-1	-1	1	-1	2699665	32780474	0	242361	-1	2746178	2699665	-1
2	0	73	0	2746106	2746178	73	-1	-1	1	-1	2746106	32826915	0	195920	-1	2746178	2699665	-1
2	1	388	0	2780452	2780839	388	-1	-1	1	-1	2780452	32861261	0	161574	-1	2935168	2780452	-1
2	1	518	0	2934651	2935168	518	-1	-1	1	-1	2934651	33015460	0	7375	-1	2960016	2934651	-1
2	0	49	0	2959968	2960016	49	-1	-1	1	-1	2959968	33040777	1	0	-1	2960016	2934651	-1
2	0	101	0	2997273	2997373	101	-1	-1	1	-1	2997273	33078082	1	0	-1	3133441	2997273	-1
2	0	764	0	3132678	3133441	764	-1	-1	1	-1	3132678	33213487	1	0	-1	3133441	2997273	-1
2	1	73	0	3146845	3146917	73	-1	-1	1	-1	3146845	33227654	1	0	-1	3146917	3132678	-1
2	0	340	0	3151704	3152043	340	-1	-1	1	-1	3151704	33232513	1	0	-1	3152043	3146845	-1
2	0	141	0	3159724	3159864	141	-1	-1	1	-1	3159724	33240533	1	0	-1	3164880	3159724	-1
2	0	141	0	3164740	3164880	141	-1	-1	1	-1	3164740	33245549	1	0	-1	3221248	3164740	-1
2	1	579	0	3220670	3221248	579	-1	-1	1	-1	3220670	33301479	1	0	-1	3221248	3164740	-1
2	1	596	0	3237341	3237936	596	-1	-1	1	-1	3237341	33318150	1	0	-1	3512208	3237341	-1
2	1	54	0	3512155	3512208	54	-1	-1	1	-1	3512155	33592964	1	0	-1	3513458	3512155	-1
2	0	121	0	3513338	3513458	121	-1	-1	1	-1	3513338	33594147	1	0	-1	3513458	3512155	-1
2	1	101	0	3613377	3613477	101	-1	-1	1	-1	3613377	33694186	1	0	-1	3624926	3613377	-1
2	1	99	0	3624828	3624926	99	-1	-1	1	-1	3624828	33705637	1	0	-1	3624926	3613377	-1
2	1	86	0	3668702	3668787	86	-1	-1	1	-1	3668702	33749511	1	0	-1	3668787	3624828	-1
2	0	101	0	3689274	3689374	101	-1	-1	1	-1	3689274	33770083	1	0	-1	3689374	3668702	-1
2	0	101	0	3689516	3689616	101	-1	-1	1	-1	3689516	33770325	1	0	-1	3689616	3689274	-1
2	1	103	0	3773577	3773679	103	-1	-1	1	-1	3773577	33854386	1	0	-1	3773679	3689516	-1
2	0	103	0	3793870	3793972	103	-1	-1	1	-1	3793870	33874679	1	0	-1	3812931	3793870	-1
2	0	103	0	3812829	3812931	103	-1	-1	1	-1	3812829	33893638	0	18335	-1	3931906	3812829	-1
2	1	103	0	3931804	3931906	103	-1	-1	1	-1	3931804	34012613	0	137310	-1	3931906	3812829	-1
2	1	55	0	3999871	3999925	55	-1	-1	1	-1	3999871	34080680	0	205377	-1	3999925	3931804	-1
2	1	81	0	4007731	4007811	81	-1	-1	1	-1	4007731	34088540	0	213237	-1	4007811	3999871	-1
2	1	140	0	4018300	4018439	140	-1	-1	1	-1	4018300	34099109	0	223806	-1	4164076	4018300	-1
2	1	295	0	4163782	4164076	295	-1	-1	1	-1	4163782	34244591	0	369288	-1	4203727	4163782	-1
2	1	71	0	4203657	4203727	71	-1	-1	1	-1	4203657	34284466	0	409163	-1	4270967	4203657	-1
2	0	60	0	4270908	4270967	60	-1	-1	1	-1	4270908	34351717	0	476414	-1	4425085	4270908	-1
2	1	79	0	4425007	4425085	79	-1	-1	1	-1	4425007	34505816	0	630513	-1	4425085	4270908	-1
2	1	103	0	4455432	4455534	103	-1	-1	1	-1	4455432	34536241	0	660938	-1	4455534	4425007	-1
2	1	252	0	4651350	4651601	252	-1	-1	1	-1	4651350	34732159	0	856856	-1	4651601	4455432	-1
2	1	192	0	4655511	4655702	192	-1	-1	1	-1	4655511	34736320	0	861017	-1	4664952	4655511	-1
2	1	103	0	4664850	4664952	103	-1	-1	1	-1	4664850	34745659	0	870356	-1	4681012	4664850	-1
2	1	103	0	4680910	4681012	103	-1	-1	1	-1	4680910	34761719	0	886416	-1	4681012	4664850	-1
2	0	790	0	4720753	4721542	790	-1	-1	1	-1	4720753	34801562	0	926259	-1	4722501	4720753	-1
2	0	100	0	4722402	4722501	100	-1	-1	1	-1	4722402	34803211	0	927908	-1	4788177	4722402	-1
2	1	92	0	4788086	4788177	92	-1	-1	1	-1	4788086	34868895	0	993592	-1	4788177	4722402	-1
2	1	92	0	4796796	4796887	92	-1	-1	1	-1	4796796	34877605	0	1002302	-1	4796887	4788086	-1
2	1	103	0	4885976	4886078	103	-1	-1	1	-1	4885976	34966785	0	1091482	-1	4886078	4796796	-1
2	0	48	0	4982270	4982317	48	-1	-1	1	-1	4982270	35063079	0	1187776	-1	4982317	4885976	-1
2	1	103	0	5090383	5090485	103	-1	-1	1	-1	5090383	35171192	0	1295889	-1	5090485	4982270	-1
2	1	94	0	5090610	5090703	94	-1	-1	1	-1	5090610	35171419	0	1296116	-1	5094195	5090610	-1
2	1	95	0	5094101	5094195	95	-1	-1	1	-1	5094101	35174910	0	1299607	-1	5110331	5094101	-1
2	1	48	0	5110284	5110331	48	-1	-1	1	-1	5110284	35191093	0	1315790	-1	5302367	5110284	-1
2	0	103	0	5302265	5302367	103	-1	-1	1	-1	5302265	35383074	0	1507771	-1	5302367	5110284	-1
2	1	65	0	5407564	5407628	65	-1	-1	1	-1	5407564	35488373	0	1613070	-1	5407628	5302265	-1
2	1	520	0	5416960	5417479	520	-1	-1	1	-1	5416960	35497769	0	1622466	-1	5417479	5407564	-1
2	1	181	0	5430049	5430229	181	-1	-1	1	-1	5430049	35510858	0	1635555	-1	5430229	5416960	-1
2	1	73	0	5440905	5440977	73	-1	-1	1	-1	5440905	35521714	0	1646411	-1	5444633	5440905	-1
2	0	73	0	5444561	5444633	73	-1	-1	1	-1	5444561	35525370	0	1650067	-1	5614155	5444561	-1
2	1	47	0	5614109	5614155	47	-1	-1	1	-1	5614109	35694918	0	1819615	-1	5614155	5444561	-1
2	0	41	0	5662548	5662588	41	-1	-1	1	-1	5662548	35743357	0	1868054	-1	5741539	5662548	-1
2	0	92	0	5741448	5741539	92	-1	-1	1	-1	5741448	35822257	0	1946954	-1	5745155	5741448	-1
2	0	1594	0	5743562	5745155	1594	-1	-1	1	-1	5743562	35824371	0	1949068	-1	5795372	5743562	-1
2	0	455	0	5794918	5795372	455	-1	-1	1	-1	5794918	35875727	0	2000424	-1	5795372	5743562	-1
2	0	297	0	5799683	5799979	297	-1	-1	1	-1	5799683	35880492	0	2005189	-1	5799979	5794918	-1
2	0	51	0	6129606	6129656	51	-1	-1	1	-1	6129606	36210415	0	2335112	-1	6167029	6129606	-1
2	1	143	0	6166887	6167029	143	-1	-1	1	-1	6166887	36247696	0	2372393	-1	6167029	6129606	-1
2	0	41	0	6373901	6373941	41	-1	-1	1	-1	6373901	36454710	0	2579407	-1	6432493	6373901	-1
2	1	250	0	6432244	6432493	250	-1	-1	1	-1	6432244	36513053	0	2637750	-1	6527086	6432244	-1
2	0	39	0	6527048	6527086	39	-1	-1	1	-1	6527048	36607857	0	2732554	-1	6533777	6527048	-1
2	1	134	0	6533644	6533777	134	-1	-1	1	-1	6533644	36614453	0	2739150	-1	6533777	6527048	-1
2	1	240	0	6926939	6927178	240	-1	-1	1	-1	6926939	37007748	0	3132445	-1	6927178	6533644	-1
2	0	93	0	7006894	7006986	93	-1	-1	1	-1	7006894	37087703	0	3212400	-1	8510607	7006894	-1
2	0	136	0	8510472	8510607	136	-1	-1	1	-1	8510472	38591281	0	4715978	-1	8515349	8510472	-1
2	0	136	0	8515214	8515349	136	-1	-1	1	-1	8515214	38596023	0	4720720	-1	9662451	8515214	-1
2	0	373	0	9662079	9662451	373	-1	-1	1	-1	9662079	39742888	0	5867585	-1	9662451	8515214	-1
2	1	569	0	9756357	9756925	569	-1	-1	1	-1	9756357	39837166	0	5961863	-1	10700028	9756357	-1
2	0	350	0	10699679	10700028	350	-1	-1	1	-1	10699679	40780488	0	6905185	-1	11335971	10699679	-1
2	0	504	0	11335468	11335971	504	-1	-1	1	-1	11335468	41416277	0	7540974	-1	13735607	11335468	-1
2	1	111	0	13735497	13735607	111	-1	-1	1	-1	13735497	43816306	0	9941003	-1	13735607	11335468	-1
2	0	184	0	14483489	14483672	184	-1	-1	1	-1	14483489	44564298	0	10688995	-1	14649979	14483489	-1
2	0	124	0	14649856	14649979	124	-1	-1	1	-1	14649856	44730665	0	10855362	-1	14649979	14483489	-1
2	0	61	0	14650527	14650587	61	-1	-1	1	-1	14650527	44731336	0	10856033	-1	15021006	14650527	-1
2	1	115	0	15020892	15021006	115	-1	-1	1	-1	15020892	45101701	0	11226398	-1	15021006	14650527	-1
2	0	783	3	2857584	2858315	732	100	0	1	-1	2857584	32938393	0	84442	48529	2906112	2857584	5608
2	1	780	3	2905956	2906112	157	100	0	1	-1	2905956	32986765	0	36070	48529	2906112	2857584	4788
2	1	792	3	5805824	5805981	158	100	0	1	-1	5805824	35886633	0	2011330	2900026	5805981	2905956	5008
2	0	795	3	8764605	8764778	174	100	0	1	-1	8764605	38845414	0	4970111	1111766	9876370	8764605	4831
2	0	780	3	9876241	9876370	130	100	0	1	-1	9876241	39957050	0	6081747	560685	10436925	9876241	4868
2	0	780	3	10436778	10436925	148	100	0	1	-1	10436778	40517587	0	6642284	2051546	12488323	10436778	3685
2	0	123	3	12487983	12488323	341	100	0	1	-1	12487983	42568792	0	8693489	3414479	12488323	9073845	2378
2	1	189	3	9073845	9074346	502	99.8008	66401.1	1	-1	9073845	39154654	0	5279351	3414479	12488323	9073845	3841
2	0	525	3	925123	925761	639	99.4652	178253	1	-1	925123	31005932	0	2016903	6622392	7547514	925123	3815
2	0	771	3	7547150	7547514	365	99.4521	182648	1	-1	7547150	37627959	0	3752656	1589616	9136765	7547150	4012
2	0	783	3	9136039	9136765	727	99.3122	229253	1	-1	9136039	39216848	0	5341545	2364755	9136765	6772011	7791
2	1	783	3	6772011	6772282	272	99.2674	244200	1	-1	6772011	36852820	0	2977517	2364755	9136765	6772011	4725
2	0	762	3	6370783	6371165	383	99.2167	261097	1	-1	6370783	36451592	0	2576289	4815011	6371165	1556155	5066
2	0	784	3	1556155	1556250	96	98.9583	347222	1	-1	1556155	31636964	0	1385871	5841331	7397485	1556155	4900
2	0	781	3	7397314	7397485	172	98.8372	387597	1	-1	7397314	37478123	0	3602820	5491634	7397485	1905852	5530
2	0	771	3	1905852	1906367	516	98.6434	452196	1	-1	1905852	31986661	0	1036174	1177907	3083758	1905852	5256
2	0	783	3	3082900	3083758	859	98.4095	530152	1	-1	3082900	33163709	1	0	1944070	5026969	3082900	5565
2	1	195	3	5026460	5026969	510	98.2318	589391	1	-1	5026460	35107269	0	1231966	1944070	5026969	3082900	4572
2	1	132	3	2278490	2279043	554	98.0072	664251	1	-1	2278490	32359299	0	663536	2748480	5026969	2278490	5847
2	0	758	3	1387829	1388010	182	97.8022	732601	1	-1	1387829	31468638	0	1554197	5501295	6889123	1387829	5070
2	1	747	3	6888952	6889123	172	97.546	817996	1	-1	6888952	36969761	0	3094458	5501295	6889123	1387829	4799
2	0	780	3	5972421	5972603	183	97.2678	910747	1	-1	5972421	36053230	0	2177927	1788303	5972603	4184301	9030
2	1	783	3	4184301	4185066	766	97.2621	912647	1	-1	4184301	34265110	0	389807	1788303	5972603	4184301	5771
2	0	485	3	4224180	4224773	594	96.882	1.03935e+06	1	-1	4224180	34304989	0	429686	604480	4224773	3620294	6455
2	1	732	3	3620294	3620485	192	96.875	1.04167e+06	1	-1	3620294	33701103	1	0	604480	4224773	3620294	4893
2	1	780	3	2751148	2751265	118	96.6102	1.12994e+06	1	-1	2751148	32831957	0	190878	869338	3620485	2751148	6671
2	1	756	3	5347877	5348200	324	96.6049	1.13169e+06	1	-1	5347877	35428686	0	1553383	2597053	5348200	2751148	4941
2	0	753	3	2738754	2738860	107	96.2617	1.24611e+06	1	-1	2738754	32819563	0	203272	4434133	7172886	2738754	3927
2	0	768	3	7172636	7172886	251	95.2191	1.59363e+06	1	-1	7172636	37253445	0	3378142	1514726	7172886	5658161	5042
2	0	792	3	5658161	5658458	298	95.0658	1.64474e+06	1	-1	5658161	35738970	0	1863667	1239259	5658458	4419200	3736
2	1	733	3	4419200	4419484	285	94.386	1.87135e+06	1	-1	4419200	34500009	0	624706	1239259	5658458	4419200	10814
2	0	780	3	6858307	6858479	173	94.2197	1.92678e+06	1	-1	6858307	36939116	0	3063813	3222595	6858479	3635885	4834
2	0	789	3	3635885	3636071	187	93.5829	2.13904e+06	1	-1	3635885	33716694	1	0	7390064	11025948	3635885	4849
2	1	123	3	11025707	11025948	242	93.4156	2.19479e+06	1	-1	11025707	41106516	0	7231213	7390064	11025948	3635885	828
2	1	779	3	6791441	6791878	438	92.8571	2.38095e+06	1	-1	6791441	36872250	0	2996947	4234508	11025948	6791441	6040
2	1	774	3	4013519	4014012	494	92.3077	2.5641e+06	1	-1	4013519	34094328	0	219025	2778360	6791878	4013519	4415
2	1	105	3	6143198	6143340	143	92.3077	2.5641e+06	1	-1	6143198	36224007	0	2348704	2129822	6143340	4013519	2614
2	1	785	3	4064004	4064248	245	91.8699	2.71003e+06	1	-1	4064004	34144813	0	269510	2079337	6143340	4064004	4749
2	1	692	3	4394205	4394388	184	90.9605	3.01318e+06	1	-1	4394205	34475014	0	599711	330385	4394388	4064004	3760
2	0	786	3	2843987	2844166	180	90.6077	3.13076e+06	1	-1	2843987	32924796	0	98039	2167171	5011157	2843987	4753
2	0	779	3	5011019	5011157	139	89.9329	3.3557e+06	1	-1	5011019	35091828	0	1216525	3322620	5011157	1688538	4948
2	0	351	3	1688538	1688837	300	88.2353	3.92157e+06	1	-1	1688538	31769347	0	1253488	1174654	2863191	1688538	6058
2	0	783	5	2862460	2863191	732	100	0	1	-1	2862460	32943269	0	79566	1174654	2863191	1688538	5608
2	1	780	5	2901325	2901481	157	100	0	1	-1	2901325	32982134	0	40701	2899807	5801131	2901325	4788
2	1	792	5	5800974	5801131	158	100	0	1	-1	5800974	35881783	0	2006480	2968462	8769435	5800974	5008
2	0	795	5	8769262	8769435	174	100	0	1	-1	8769262	38850071	0	4974768	2968462	8769435	5800974	4831
2	0	780	5	9880979	9881108	130	100	0	1	-1	9880979	39961788	0	6086485	1111847	9881108	8769262	4868
2	0	780	5	10440322	10440462	141	100	0	1	-1	10440322	40521131	0	6645828	559484	10440462	9880979	3685
2	0	123	5	12490019	12490360	342	100	0	1	-1	12490019	42570828	0	8695525	2050039	12490360	10440322	2378
2	1	189	5	9070506	9071007	502	99.8008	66401.1	1	-1	9070506	39151315	0	5276012	8142257	9071007	928751	3841
2	0	525	5	928751	928937	187	99.4652	178253	1	-1	928751	31009560	0	2013275	8142257	9071007	928751	3815
2	0	771	5	7550797	7551161	365	99.4521	182648	1	-1	7550797	37631606	0	3756303	6622411	7551161	928751	4012
2	0	783	5	9143103	9143829	727	99.3122	229253	1	-1	9143103	39223912	0	5348609	1593033	9143829	7550797	7791
2	1	783	5	6767558	6767830	273	99.2674	244200	1	-1	6767558	36848367	0	2973064	392365	6767830	6375466	4725
2	0	762	5	6375466	6375848	383	99.2167	261097	1	-1	6375466	36456275	0	2580972	392365	6767830	6375466	5066
2	0	784	5	1560959	1561054	96	98.9583	347222	1	-1	1560959	31641768	0	1381067	4814890	6375848	1560959	4900
2	0	781	5	7402672	7402843	172	98.8372	387597	1	-1	7402672	37483481	0	3608178	5841885	7402843	1560959	5530
2	0	771	5	1910592	1911107	516	98.6434	452196	1	-1	1910592	31991401	0	1031434	5492252	7402843	1910592	5256
2	0	783	5	3087962	3088464	503	98.4095	530152	1	-1	3087962	33168771	1	0	1177873	3088464	1910592	5565
2	1	195	5	5022398	5022912	515	98.2318	589391	1	-1	5022398	35103207	0	1227904	2749716	5022912	2273197	4572
2	1	132	5	2273197	2273747	551	98.0072	664251	1	-1	2273197	32354006	0	668829	881031	2273747	1392717	5847
2	0	758	5	1392717	1392898	182	97.8022	732601	1	-1	1392717	31473526	0	1549309	881031	2273747	1392717	5070
2	1	747	5	6884325	6884491	167	97.546	817996	1	-1	6884325	36965134	0	3089831	903224	6884491	5981268	4799
2	0	780	5	5981268	5981450	183	97.2678	910747	1	-1	5981268	36062077	0	2186774	903224	6884491	5981268	9030
2	1	783	5	4179296	4180062	767	97.2621	912647	1	-1	4179296	34260105	0	384802	51339	4230634	4179296	5771
2	0	485	5	4230050	4230634	585	96.882	1.03935e+06	1	-1	4230050	34310859	0	435556	51339	4230634	4179296	6455
2	1	732	5	3615593	3615784	192	96.875	1.04167e+06	1	-1	3615593	33696402	1	0	871190	3615784	2744595	4893
2	1	780	5	2744595	2744712	118	96.6102	1.12994e+06	1	-1	2744595	32825404	0	197431	2598989	5343583	2744595	6671
2	1	756	5	5343260	5343583	324	96.6049	1.13169e+06	1	-1	5343260	35424069	0	1548766	2601010	5343583	2742574	4941
2	0	753	5	2742574	2742680	107	96.2617	1.24611e+06	1	-1	2742574	32823383	0	199452	2601010	5343583	2742574	3927
2	0	768	5	7177427	7177677	251	95.2191	1.59363e+06	1	-1	7177427	37258236	0	3382933	4435104	7177677	2742574	5042
2	0	792	5	5661592	5661896	305	95.0658	1.64474e+06	1	-1	5661592	35742401	0	1867098	1516086	7177677	5661592	3736
2	1	733	5	4408671	4408955	285	94.386	1.87135e+06	1	-1	4408671	34489480	0	614177	2454470	6863140	4408671	10814
2	0	780	5	6862968	6863140	173	94.2197	1.92678e+06	1	-1	6862968	36943777	0	3068474	2454470	6863140	4408671	4834
2	0	789	5	3640547	3640733	187	93.5829	2.13904e+06	1	-1	3640547	33721356	1	0	3222594	6863140	3640547	4849
2	1	123	5	11025121	11025363	243	93.4156	2.19479e+06	1	-1	11025121	41105930	0	7230627	4239525	11025363	6785839	828
2	1	779	5	6785839	6786286	448	92.8571	2.38095e+06	1	-1	6785839	36866648	0	2991345	2776689	6786286	4009598	6040
2	1	774	5	4009598	4010096	499	92.3077	2.5641e+06	1	-1	4009598	34090407	0	215104	2131272	6140869	4009598	4415
2	1	105	5	6140727	6140869	143	92.3077	2.5641e+06	1	-1	6140727	36221536	0	2346233	2081370	6140869	4059500	2614
2	1	785	5	4059500	4059746	247	91.8699	2.71003e+06	1	-1	4059500	34140309	0	265006	331306	4390805	4059500	4749
2	1	692	5	4390629	4390805	177	90.9605	3.01318e+06	1	-1	4390629	34471438	0	596135	1542395	4390805	2848411	3760
2	0	786	5	2848411	2848739	329	90.6077	3.13076e+06	1	-1	2848411	32929220	0	93615	1542395	4390805	2848411	4753
2	0	779	5	5015818	5015966	149	89.9329	3.3557e+06	1	-1	5015818	35096627	0	1221324	2167556	5015966	2848411	4948
2	0	351	5	1694290	1694595	306	88.2353	3.92157e+06	1	-1	1694290	31775099	0	1247736	3321677	5015966	1694290	6058
3	0	147	-1	-1	-1	-1	-1	-1	1	-1	10386644	60111074	0	2869319	-1	-1	-1	-1
3	0	300	-1	-1	-1	-1	-1	-1	1	-1	12174332	61898762	0	1081631	-1	-1	-1	-1
3	0	240	-1	-1	-1	-1	-1	-1	1	-1	12515461	62239891	0	740502	-1	-1	-1	-1
3	0	564	-1	-1	-1	-1	-1	-1	1	-1	12543807	62268237	0	712156	-1	-1	-1	-1
3	0	627	-1	-1	-1	-1	-1	-1	1	-1	12548444	62272874	0	707519	-1	-1	-1	-1
3	1	797	-1	-1	-1	-1	-1	-1	1	-1	13109288	62833718	0	146675	-1	-1	-1	-1
3	0	761	-1	-1	-1	-1	-1	-1	1	-1	14362525	64086955	1	0	-1	-1	-1	-1
3	0	776	-1	-1	-1	-1	-1	-1	1	-1	14366784	64091214	1	0	-1	-1	-1	-1
3	1	782	-1	-1	-1	-1	-1	-1	1	-1	14397333	64121763	1	0	-1	-1	-1	-1
3	1	756	-1	-1	-1	-1	-1	-1	1	-1	14410428	64134858	1	0	-1	-1	-1	-1
3	0	776	-1	-1	-1	-1	-1	-1	1	-1	15322794	65047224	0	831830	-1	-1	-1	-1
3	1	766	-1	-1	-1	-1	-1	-1	1	-1	15404786	65129216	0	913822	-1	-1	-1	-1
3	0	786	-1	-1	-1	-1	-1	-1	1	-1	15732309	65456739	0	1241345	-1	-1	-1	-1
3	0	760	-1	-1	-1	-1	-1	-1	1	-1	15967967	65692397	0	1477003	-1	-1	-1	-1
3	1	603	-1	-1	-1	-1	-1	-1	1	-1	15969339	65693769	0	1478375	-1	-1	-1	-1
3	0	768	-1	-1	-1	-1	-1	-1	1	-1	16819198	66543628	0	2328234	-1	-1	-1	-1
3	0	101	0	3467080	3467180	101	-1	-1	1	-1	3467080	53191510	0	9788883	-1	4295285	3467080	-1
3	0	68	0	4295218	4295285	68	-1	-1	1	-1	4295218	54019648	0	8960745	-1	4295285	3467080	-1
3	0	48	0	8493353	8493400	48	-1	-1	1	-1	8493353	58217783	0	4762610	-1	8675182	8493353	-1
3	1	408	0	8674775	8675182	408	-1	-1	1	-1	8674775	58399205	0	4581188	-1	9228093	8674775	-1
3	1	233	0	9227861	9228093	233	-1	-1	1	-1	9227861	58952291	0	4028102	-1	9232548	9227861	-1
3	1	233	0	9232316	9232548	233	-1	-1	1	-1	9232316	58956746	0	4023647	-1	9232548	9227861	-1
3	0	406	0	10183210	10183615	406	-1	-1	1	-1	10183210	59907640	0	3072753	-1	10401751	10183210	-1
3	1	116	0	10401636	10401751	116	-1	-1	1	-1	10401636	60126066	0	2854327	-1	10401751	10183210	-1
3	1	425	0	10523295	10523719	425	-1	-1	1	-1	10523295	60247725	0	2732668	-1	10983679	10523295	-1
3	1	72	0	10983608	10983679	72	-1	-1	1	-1	10983608	60708038	0	2272355	-1	10983679	10523295	-1
3	0	48	0	11322793	11322840	48	-1	-1	1	-1	11322793	61047223	0	1933170	-1	11354094	11322793	-1
3	0	388	0	11353707	11354094	388	-1	-1	1	-1	11353707	61078137	0	1902256	-1	11358992	11353707	-1
3	1	577	0	11358416	11358992	577	-1	-1	1	-1	11358416	61082846	0	1897547	-1	11358992	11353707	-1
3	0	235	0	11388380	11388614	235	-1	-1	1	-1	11388380	61112810	0	1867583	-1	11394793	11388380	-1
3	0	219	0	11394575	11394793	219	-1	-1	1	-1	11394575	61119005	0	1861388	-1	11394793	11388380	-1
3	0	94	0	11612336	11612429	94	-1	-1	1	-1	11612336	61336766	0	1643627	-1	11612429	11394575	-1
3	0	41	0	11859675	11859715	41	-1	-1	1	-1	11859675	61584105	0	1396288	-1	11893783	11859675	-1
3	0	73	0	11893711	11893783	73	-1	-1	1	-1	11893711	61618141	0	1362252	-1	11903356	11893711	-1
3	0	58	0	11903299	11903356	58	-1	-1	1	-1	11903299	61627729	0	1352664	-1	11903356	11893711	-1
3	0	462	0	12040106	12040567	462	-1	-1	1	-1	12040106	61764536	0	1215857	-1	12262792	12040106	-1
3	1	101	0	12262692	12262792	101	-1	-1	1	-1	12262692	61987122	0	993271	-1	12276142	12262692	-1
3	0	101	0	12276042	12276142	101	-1	-1	1	-1	12276042	62000472	0	979921	-1	12276142	12262692	-1
3	0	65	0	12287795	12287859	65	-1	-1	1	-1	12287795	62012225	0	968168	-1	12298025	12287795	-1
3	1	103	0	12297923	12298025	103	-1	-1	1	-1	12297923	62022353	0	958040	-1	12298025	12287795	-1
3	1	71	0	12320788	12320858	71	-1	-1	1	-1	12320788	62045218	0	935175	-1	12320858	12297923	-1
3	1	103	0	12340322	12340424	103	-1	-1	1	-1	12340322	62064752	0	915641	-1	12340424	12320788	-1
3	1	660	0	12384871	12385530	660	-1	-1	1	-1	12384871	62109301	0	871092	-1	12385530	12340322	-1
3	1	655	0	12398164	12398818	655	-1	-1	1	-1	12398164	62122594	0	857799	-1	12474520	12398164	-1
3	1	449	0	12474072	12474520	449	-1	-1	1	-1	12474072	62198502	0	781891	-1	12509837	12474072	-1
3	1	342	0	12509496	12509837	342	-1	-1	1	-1	12509496	62233926	0	746467	-1	12511819	12509496	-1
3	1	336	0	12511484	12511819	336	-1	-1	1	-1	12511484	62235914	0	744479	-1	12511819	12509496	-1
3	0	439	0	12514149	12514587	439	-1	-1	1	-1	12514149	62238579	0	741814	-1	12514587	12511484	-1
3	0	562	0	12515676	12516237	562	-1	-1	1	-1	12515676	62240106	0	740287	-1	12516237	12514149	-1
3	0	407	0	12546768	12547174	407	-1	-1	1	-1	12546768	62271198	0	709195	-1	12548484	12546768	-1
3	0	149	0	12548336	12548484	149	-1	-1	1	-1	12548336	62272766	0	707627	-1	12548484	12546768	-1
3	0	489	0	12558083	12558571	489	-1	-1	1	-1	12558083	62282513	0	697880	-1	12558571	12548336	-1
3	0	98	0	12603418	12603515	98	-1	-1	1	-1	12603418	62327848	0	652545	-1	12603515	12558083	-1
3	0	98	0	12609026	12609123	98	-1	-1	1	-1	12609026	62333456	0	646937	-1	12725231	12609026	-1
3	0	100	0	12725132	12725231	100	-1	-1	1	-1	12725132	62449562	0	530831	-1	12725231	12609026	-1
3	1	103	0	12746488	12746590	103	-1	-1	1	-1	12746488	62470918	0	509475	-1	12747922	12746488	-1
3	0	103	0	12747820	12747922	103	-1	-1	1	-1	12747820	62472250	0	508143	-1	12756481	12747820	-1
3	1	100	0	12756382	12756481	100	-1	-1	1	-1	12756382	62480812	0	499581	-1	12756481	12747820	-1
3	0	73	0	12781843	12781915	73	-1	-1	1	-1	12781843	62506273	0	474120	-1	12781915	12756382	-1
3	0	101	0	12941067	12941167	101	-1	-1	1	-1	12941067	62665497	0	314896	-1	12941167	12781843	-1
3	1	100	0	13098650	13098749	100	-1	-1	1	-1	13098650	62823080	0	157313	-1	13113946	13098650	-1
3	1	103	0	13113844	13113946	103	-1	-1	1	-1	13113844	62838274	0	142119	-1	13113946	13098650	-1
3	1	101	0	13140842	13140942	101	-1	-1	1	-1	13140842	62865272	0	115121	-1	13140942	13113844	-1
3	1	72	0	13144499	13144570	72	-1	-1	1	-1	13144499	62868929	0	111464	-1	13537823	13144499	-1
3	0	74	0	13537750	13537823	74	-1	-1	1	-1	13537750	63262180	1	0	-1	13553704	13537750	-1
3	1	100	0	13553605	13553704	100	-1	-1	1	-1	13553605	63278035	1	0	-1	13553704	13537750	-1
3	0	154	0	13661084	13661237	154	-1	-1	1	-1	13661084	63385514	1	0	-1	13672027	13661084	-1
3	0	281	0	13671747	13672027	281	-1	-1	1	-1	13671747	63396177	1	0	-1	13672027	13661084	-1
3	0	103	0	13988104	13988206	103	-1	-1	1	-1	13988104	63712534	1	0	-1	14034127	13988104	-1
3	1	61	0	14034067	14034127	61	-1	-1	1	-1	14034067	63758497	1	0	-1	14180190	14034067	-1
3	1	73	0	14180118	14180190	73	-1	-1	1	-1	14180118	63904548	1	0	-1	14180190	14034067	-1
3	1	100	0	14251860	14251959	100	-1	-1	1	-1	14251860	63976290	1	0	-1	14251959	14180118	-1
3	1	103	0	14304421	14304523	103	-1	-1	1	-1	14304421	64028851	1	0	-1	14304523	14251860	-1
3	1	103	0	14310866	14310968	103	-1	-1	1	-1	14310866	64035296	1	0	-1	14310968	14304421	-1
3	0	185	0	14344267	14344451	185	-1	-1	1	-1	14344267	64068697	1	0	-1	14344978	14344267	-1
3	0	524	0	14344455	14344978	524	-1	-1	1	-1	14344455	64068885	1	0	-1	14365502	14344455	-1
3	0	293	0	14365210	14365502	293	-1	-1	1	-1	14365210	64089640	1	0	-1	14368930	14365210	-1
3	0	114	0	14368817	14368930	114	-1	-1	1	-1	14368817	64093247	1	0	-1	14371508	14368817	-1
3	0	393	0	14371116	14371508	393	-1	-1	1	-1	14371116	64095546	1	0	-1	14371508	14368817	-1
3	0	365	0	14387975	14388339	365	-1	-1	1	-1	14387975	64112405	1	0	-1	14388339	14371116	-1
3	0	184	0	14388436	14388619	184	-1	-1	1	-1	14388436	64112866	1	0	-1	14388619	14387975	-1
3	1	740	0	14412173	14412912	740	-1	-1	1	-1	14412173	64136603	1	0	-1	14412912	14388436	-1
3	0	103	0	14446102	14446204	103	-1	-1	1	-1	14446102	64170532	1	0	-1	14446204	14412173	-1
3	0	103	0	14447964	14448066	103	-1	-1	1	-1	14447964	64172394	1	0	-1	14460421	14447964	-1
3	0	100	0	14460322	14460421	100	-1	-1	1	-1	14460322	64184752	1	0	-1	14486460	14460322	-1
3	0	73	0	14486388	14486460	73	-1	-1	1	-1	14486388	64210818	1	0	-1	14502309	14486388	-1
3	1	73	0	14502237	14502309	73	-1	-1	1	-1	14502237	64226667	0	11273	-1	14551007	14502237	-1
3	1	273	0	14550735	14551007	273	-1	-1	1	-1	14550735	64275165	0	59771	-1	14552170	14550735	-1
3	0	101	0	14552070	14552170	101	-1	-1	1	-1	14552070	64276500	0	61106	-1	14552170	14550735	-1
3	1	159	0	14552917	14553075	159	-1	-1	1	-1	14552917	64277347	0	61953	-1	14573405	14552917	-1
3	1	103	0	14573303	14573405	103	-1	-1	1	-1	14573303	64297733	0	82339	-1	14583026	14573303	-1
3	0	48	0	14582979	14583026	48	-1	-1	1	-1	14582979	64307409	0	92015	-1	14583026	14573303	-1
3	0	188	0	14618350	14618537	188	-1	-1	1	-1	14618350	64342780	0	127386	-1	14625688	14618350	-1
3	1	92	0	14625597	14625688	92	-1	-1	1	-1	14625597	64350027	0	134633	-1	14632065	14625597	-1
3	1	92	0	14631974	14632065	92	-1	-1	1	-1	14631974	64356404	0	141010	-1	14632065	14625597	-1
3	1	125	0	14680193	14680317	125	-1	-1	1	-1	14680193	64404623	0	189229	-1	14684744	14680193	-1
3	1	125	0	14684620	14684744	125	-1	-1	1	-1	14684620	64409050	0	193656	-1	14684744	14680193	-1
3	0	101	0	14687398	14687498	101	-1	-1	1	-1	14687398	64411828	0	196434	-1	14687498	14684620	-1
3	0	135	0	14965978	14966112	135	-1	-1	1	-1	14965978	64690408	0	475014	-1	14966112	14687398	-1
3	0	135	0	14970960	14971094	135	-1	-1	1	-1	14970960	64695390	0	479996	-1	14972981	14970960	-1
3	1	179	0	14972803	14972981	179	-1	-1	1	-1	14972803	64697233	0	481839	-1	14975947	14972803	-1
3	1	149	0	14975799	14975947	149	-1	-1	1	-1	14975799	64700229	0	484835	-1	14975947	14972803	-1
3	1	640	0	15342893	15343532	640	-1	-1	1	-1	15342893	65067323	0	851929	-1	15638294	15342893	-1
3	1	100	0	15638195	15638294	100	-1	-1	1	-1	15638195	65362625	0	1147231	-1	15827220	15638195	-1
3	1	135	0	15827086	15827220	135	-1	-1	1	-1	15827086	65551516	0	1336122	-1	15973885	15827086	-1
3	1	583	0	15973303	15973885	583	-1	-1	1	-1	15973303	65697733	0	1482339	-1	15973885	15827086	-1
3	0	135	0	16048020	16048154	135	-1	-1	1	-1	16048020	65772450	0	1557056	-1	16076017	16048020	-1
3	0	119	0	16075899	16076017	119	-1	-1	1	-1	16075899	65800329	0	1584935	-1	16088456	16075899	-1
3	1	473	0	16087984	16088456	473	-1	-1	1	-1	16087984	65812414	0	1597020	-1	16201814	16087984	-1
3	1	118	0	16201697	16201814	118	-1	-1	1	-1	16201697	65926127	0	1710733	-1	16201814	16087984	-1
3	0	553	0	16302520	16303072	553	-1	-1	1	-1	16302520	66026950	0	1811556	-1	16405606	16302520	-1
3	0	476	0	16405131	16405606	476	-1	-1	1	-1	16405131	66129561	0	1914167	-1	16405606	16302520	-1
3	0	257	0	16446071	16446327	257	-1	-1	1	-1	16446071	66170501	0	1955107	-1	16773624	16446071	-1
3	0	61	0	16773564	16773624	61	-1	-1	1	-1	16773564	66497994	0	2282600	-1	16969687	16773564	-1
3	0	122	0	16969566	16969687	122	-1	-1	1	-1	16969566	66693996	0	2478602	-1	16969687	16773564	-1
3	0	82	0	17009451	17009532	82	-1	-1	1	-1	17009451	66733881	0	2518487	-1	17064866	17009451	-1
3	1	331	0	17064536	17064866	331	-1	-1	1	-1	17064536	66788966	0	2573572	-1	17066898	17064536	-1
3	1	347	0	17066552	17066898	347	-1	-1	1	-1	17066552	66790982	0	2575588	-1	17066898	17064536	-1
3	0	132	0	17376988	17377119	132	-1	-1	1	-1	17376988	67101418	0	2886024	-1	17377119	17066552	-1
3	1	552	0	17993384	17993935	552	-1	-1	1	-1	17993384	67717814	0	3502420	-1	17993935	17376988	-1
3	0	83	0	18036425	18036507	83	-1	-1	1	-1	18036425	67760855	0	3545461	-1	18183632	18036425	-1
3	0	61	0	18183572	18183632	61	-1	-1	1	-1	18183572	67908002	0	3692608	-1	18183632	18036425	-1
3	1	100	0	18275689	18275788	100	-1	-1	1	-1	18275689	68000119	0	3784725	-1	18743338	18275689	-1
3	1	135	0	18743204	18743338	135	-1	-1	1	-1	18743204	68467634	0	4252240	-1	18743338	18275689	-1
3	1	135	0	18748187	18748321	135	-1	-1	1	-1	18748187	68472617	0	4257223	-1	18840036	18748187	-1
3	1	59	0	18839978	18840036	59	-1	-1	1	-1	18839978	68564408	0	4349014	-1	18840036	18748187	-1
3	1	59	0	18840821	18840879	59	-1	-1	1	-1	18840821	68565251	0	4349857	-1	19121991	18840821	-1
3	1	59	0	19121933	19121991	59	-1	-1	1	-1	19121933	68846363	0	4630969	-1	19121991	18840821	-1
3	0	58	0	19535527	19535584	58	-1	-1	1	-1	19535527	69259957	0	5044563	-1	19647456	19535527	-1
3	1	92	0	19647365	19647456	92	-1	-1	1	-1	19647365	69371795	0	5156401	-1	20431575	19647365	-1
3	1	46	0	20431530	20431575	46	-1	-1	1	-1	20431530	70155960	0	5940566	-1	20431575	19647365	-1
3	0	222	0	20514041	20514262	222	-1	-1	1	-1	20514041	70238471	0	6023077	-1	20667067	20514041	-1
3	1	53	0	20667015	20667067	53	-1	-1	1	-1	20667015	70391445	0	6176051	-1	20667067	20514041	-1
3	1	61	0	20667498	20667558	61	-1	-1	1	-1	20667498	70391928	0	6176534	-1	20858158	20667498	-1
3	0	169	0	20857990	20858158	169	-1	-1	1	-1	20857990	70582420	0	6367026	-1	20858158	20667498	-1
3	1	113	0	20939235	20939347	113	-1	-1	1	-1	20939235	70663665	0	6448271	-1	21610616	20939235	-1
3	1	111	0	21610506	21610616	111	-1	-1	1	-1	21610506	71334936	0	7119542	-1	22797585	21610506	-1
3	1	147	0	22797439	22797585	147	-1	-1	1	-1	22797439	72521869	0	8306475	-1	23319547	22797439	-1
3	1	31	0	23319517	23319547	31	-1	-1	1	-1	23319517	73043947	0	8828553	-1	23319547	10578383	-1
3	0	777	3	10578383	10578673	291	100	0	1	-1	10578383	60302813	0	2677580	443646	11022028	10578383	4667
3	1	765	3	11021911	11022028	118	100	0	1	-1	11021911	60746341	0	2234052	443646	11022028	10578383	4695
3	1	768	3	11658025	11658278	254	100	0	1	-1	11658025	61382455	0	1597938	636368	11658278	11021911	5047
3	1	783	3	11669949	11670322	374	100	0	1	-1	11669949	61394379	0	1586014	12298	11670322	11658025	4819
3	1	771	3	18804692	18805044	353	100	0	1	-1	18804692	68529122	0	4313728	7135096	18805044	11669949	4937
3	1	771	3	22245518	22245761	244	100	0	1	-1	22245518	71969948	0	7754554	3441070	22245761	18804692	4630
3	0	756	3	22394200	22394791	592	100	0	1	-1	22394200	72118630	0	7903236	310766	22704965	22394200	5002
3	1	783	3	22704525	22704965	441	100	0	1	-1	22704525	72428955	0	8213561	404966	23109490	22704525	4957
3	0	771	3	23109428	23109490	63	100	0	1	-1	23109428	72833858	0	8618464	1036641	23109490	22072850	4387
3	0	783	3	22072850	22073290	441	99.7727	75757.6	1	-1	22072850	71797280	0	7581886	1036641	23109490	22072850	4796
3	0	783	3	15928007	15928191	185	99.4595	180180	1	-1	15928007	65652437	0	1437043	4225567	15928191	11702625	5031
3	1	794	3	11702625	11702797	173	99.422	192678	1	-1	11702625	61427055	0	1553338	4225567	15928191	11702625	4980
3	1	756	3	11342783	11343119	337	99.4048	198413	1	-1	11342783	61067213	0	1913180	360015	11702797	11342783	6343
3	0	5989	3	22550351	22550508	158	99.3671	210970	1	-1	22550351	72274781	0	8059387	11426577	22550508	11123932	10241
3	0	765	3	11123932	11124071	140	99.2857	238095	1	-1	11123932	60848362	0	2132031	5577622	16701553	11123932	4969
3	0	783	3	16700820	16701553	734	98.7738	408719	1	-1	16700820	66425250	0	2209856	923805	16701553	15777749	5738
3	0	783	3	15777749	15777910	162	98.7654	411523	1	-1	15777749	65502179	0	1286785	2402457	15777910	13375454	4962
3	0	776	3	13375454	13375895	442	98.4127	529101	1	-1	13375454	63099884	1	0	2402457	15777910	13375454	4934
3	1	780	3	9394303	9394504	202	98.0198	660066	1	-1	9394303	59118733	0	3861660	3981593	13375895	9394303	5424
3	1	795	3	15390767	15390955	189	97.8723	709220	1	-1	15390767	65115197	0	899803	5996653	15390955	9394303	4891
3	0	686	3	11117375	11117590	216	97.6852	771605	1	-1	11117375	60841805	0	2138588	1424138	11117590	9693453	5943
3	0	783	3	9693453	9693961	509	97.6424	785855	1	-1	9693453	59417883	0	3562510	419131	10112583	9693453	5298
3	1	786	3	10112121	10112583	463	97.2727	909091	1	-1	10112121	59836551	0	3143842	419131	10112583	9693453	5290
3	0	768	3	16966426	16966918	493	97.166	944669	1	-1	16966426	66690856	0	2475462	1409277	16966918	15557642	5267
3	1	1869	3	15557642	15558207	566	96.8586	1.04712e+06	1	-1	15557642	65282072	0	1066678	1409277	16966918	15557642	8715
3	1	771	3	15609276	15609784	509	96.6667	1.11111e+06	1	-1	15609276	65333706	0	1118312	52143	15609784	15557642	9154
3	1	765	3	15635654	15635816	163	96.319	1.22699e+06	1	-1	15635654	65360084	0	1144690	26541	15635816	15609276	4982
3	0	765	3	13361897	13362428	532	96.0452	1.31827e+06	1	-1	13361897	63086327	1	0	4626321	17988217	13361897	8202
3	0	785	3	17987717	17988217	501	96.008	1.33067e+06	1	-1	17987717	67712147	0	3496753	5384685	17988217	12603533	5193
3	0	772	3	12603533	12603759	227	95.9821	1.33929e+06	1	-1	12603533	62327963	0	652430	963517	13567049	12603533	5833
3	0	777	3	13566462	13567049	588	95.9322	1.35593e+06	1	-1	13566462	63290892	1	0	2942206	16508667	13566462	6637
3	0	1651	3	16508599	16508667	69	95.6522	1.44928e+06	1	-1	16508599	66233029	0	2017635	1560920	16508667	14947748	4669
3	1	750	3	14947748	14947854	107	95.3271	1.55763e+06	1	-1	14947748	64672178	0	456784	1560920	16508667	14947748	3498
3	0	201	3	13278940	13279515	576	95.3206	1.55979e+06	1	-1	13278940	63003370	1	0	1253913	13279515	12025603	12028
3	0	1871	3	12025603	12026158	556	94.9495	1.6835e+06	1	-1	12025603	61750033	0	1230360	375137	12400739	12025603	8624
3	1	721	3	12400315	12400739	425	94.8235	1.72549e+06	1	-1	12400315	62124745	0	855648	375137	12400739	12025603	7774
3	1	783	3	11689548	11690093	546	94.5055	1.8315e+06	1	-1	11689548	61413978	0	1566415	711192	12400739	11689548	11339
3	1	795	3	11683814	11684115	302	94.1935	1.93548e+06	1	-1	11683814	61408244	0	1572149	6280	11690093	11683814	4816
3	0	128	3	11319527	11319655	129	93.8462	2.05128e+06	1	-1	11319527	61043957	0	1936436	3023571	14343097	11319527	9324
3	1	315	3	14342977	14343097	121	93.3884	2.20386e+06	1	-1	14342977	64067407	1	0	3023571	14343097	11319527	4259
3	1	786	3	14874904	14875153	250	93.2	2.26667e+06	1	-1	14874904	64599334	0	383940	532177	14875153	14342977	5196
3	0	755	3	13254208	13254515	308	92.8571	2.38095e+06	1	-1	13254208	62978638	0	1755	2429574	15683781	13254208	10995
3	1	744	3	15683668	15683781	114	92.5	2.5e+06	1	-1	15683668	65408098	0	1192704	2429574	15683781	13254208	4751
3	0	388	3	12663636	12663703	68	91.8919	2.7027e+06	1	-1	12663636	62388066	0	592327	6874027	19537662	12663636	3513
3	0	306	3	19537601	19537662	62	90.3226	3.22581e+06	1	-1	19537601	69262031	0	5046637	4919783	19537662	14617880	5666
3	0	768	3	14617880	14618286	407	90.2174	3.26087e+06	1	-1	14617880	64342310	0	126916	291900	14909779	14617880	6427
3	1	758	3	14909700	14909779	80	87.5	4.16667e+06	1	-1	14909700	64634130	0	418736	291900	14909779	14617880	20459
3	0	188	3	11607195	11607306	112	84.2105	5.26316e+06	1	-1	11607195	61331625	0	1648768	1024548	11607306	10582759	6364
3	0	777	5	10582759	10583049	291	100	0	1	-1	10582759	60307189	0	2673204	1024548	11607306	10582759	4667
3	1	765	5	11017334	11017452	119	100	0	1	-1	11017334	60741764	0	2238629	636152	11653485	11017334	4695
3	1	768	5	11653232	11653485	254	100	0	1	-1	11653232	61377662	0	1602731	12647	11665878	11653232	5047
3	1	783	5	11665504	11665878	375	100	0	1	-1	11665504	61389934	0	1590459	7135138	18800641	11665504	4819
3	1	771	5	18800108	18800641	534	100	0	1	-1	18800108	68524538	0	4309144	3441268	22241375	18800108	4937
3	1	771	5	22241132	22241375	244	100	0	1	-1	22241132	71965562	0	7750168	158070	22399201	22241132	4630
3	0	756	5	22398610	22399201	592	100	0	1	-1	22398610	72123040	0	7907646	158070	22399201	22241132	5002
3	1	783	5	22708733	22709481	749	100	0	1	-1	22708733	72433163	0	8217769	310872	22709481	22398610	4957
3	0	771	5	23113752	23113814	63	100	0	1	-1	23113752	72838182	0	8622788	405082	23113814	22708733	4387
3	0	783	5	22068495	22069243	749	99.7727	75757.6	1	-1	22068495	71792925	0	7577531	6136391	22069243	15932853	4796
3	0	783	5	15932853	15933037	185	99.4595	180180	1	-1	15932853	65657283	0	1441889	6136391	22069243	15932853	5031
3	1	794	5	11697818	11697990	173	99.422	192678	1	-1	11697818	61422248	0	1558145	361214	11697990	11336777	4980
3	1	756	5	11336777	11337112	336	99.4048	198413	1	-1	11336777	61061207	0	1919186	11223815	22560591	11336777	6343
3	0	5989	5	22560435	22560591	157	99.3671	210970	1	-1	22560435	72284865	0	8069471	11223815	22560591	11336777	10241
3	0	765	5	11128761	11128900	140	99.2857	238095	1	-1	11128761	60853191	0	2127202	11431831	22560591	11128761	4969
3	0	783	5	16705824	16706557	734	98.7738	408719	1	-1	16705824	66430254	0	2214860	5577797	16706557	11128761	5738
3	0	783	5	15782549	15782710	162	98.7654	411523	1	-1	15782549	65506979	0	1291585	924009	16706557	15782549	4962
3	0	776	5	13370962	13371709	748	98.4127	529101	1	-1	13370962	63095392	1	0	3982629	13371709	9389081	4934
3	1	780	5	9389081	9389282	202	98.0198	660066	1	-1	9389081	59113511	0	3866882	5997172	15386252	9389081	5424
3	1	795	5	15386065	15386252	188	97.8723	709220	1	-1	15386065	65110495	0	895101	4263151	15386252	11123102	4891
3	0	686	5	11123102	11123317	216	97.6852	771605	1	-1	11123102	60847532	0	2132861	4263151	15386252	11123102	5943
3	0	783	5	9698242	9698750	509	97.6424	785855	1	-1	9698242	59422672	0	3557721	1425076	11123317	9698242	5298
3	1	786	5	10107294	10107809	516	97.2727	909091	1	-1	10107294	59831724	0	3148669	6864399	16971692	10107294	5290
3	0	768	5	16971199	16971692	494	97.166	944669	1	-1	16971199	66695629	0	2480235	6864399	16971692	10107294	5267
3	1	1869	5	15549493	15550065	573	96.8586	1.04712e+06	1	-1	15549493	65273923	0	1058529	51648	15601140	15549493	8715
3	1	771	5	15600631	15601140	510	96.6667	1.11111e+06	1	-1	15600631	65325061	0	1109667	30367	15630997	15600631	9154
3	1	765	5	15630835	15630997	163	96.319	1.22699e+06	1	-1	15630835	65355265	0	1139871	2261432	15630997	13369566	4982
3	0	765	5	13369566	13370098	533	96.0452	1.31827e+06	1	-1	13369566	63093996	1	0	2261432	15630997	13369566	8202
3	0	785	5	17992409	17992909	501	96.008	1.33067e+06	1	-1	17992409	67716839	0	3501445	4623344	17992909	13369566	5193
3	0	772	5	12609141	12609365	225	95.9821	1.33929e+06	1	-1	12609141	62333571	0	646822	5383769	17992909	12609141	5833
3	0	777	5	13572510	13573098	589	95.9322	1.35593e+06	1	-1	13572510	63296940	1	0	963958	13573098	12609141	6637
3	0	1651	5	16513199	16513267	69	95.6522	1.44928e+06	1	-1	16513199	66237629	0	2022235	2940758	16513267	13572510	4669
3	1	750	5	14944357	14944463	107	95.3271	1.55763e+06	1	-1	14944357	64668787	0	453393	1654094	14944463	13290370	3498
3	0	201	5	13290370	13290967	598	95.3206	1.55979e+06	1	-1	13290370	63014800	1	0	1654094	14944463	13290370	12028
3	0	1871	5	12034122	12034226	105	94.9495	1.6835e+06	1	-1	12034122	61758552	0	1221841	1256846	13290967	12034122	8624
3	1	721	5	12392966	12393390	425	94.8235	1.72549e+06	1	-1	12392966	62117396	0	862997	714636	12393390	11678755	7774
3	1	783	5	11678755	11679299	545	94.5055	1.8315e+06	1	-1	11678755	61403185	0	1577208	854	11679608	11678755	11339
3	1	795	5	11679300	11679608	309	94.1935	1.93548e+06	1	-1	11679300	61403730	0	1576663	350888	11679608	11328721	4816
3	0	128	5	11328721	11328850	130	93.8462	2.05128e+06	1	-1	11328721	61053151	0	1927242	350888	11679608	11328721	9324
3	1	315	5	14338839	14338959	121	93.3884	2.20386e+06	1	-1	14338839	64063269	1	0	531368	14870206	14338839	4259
3	1	786	5	14869958	14870206	249	93.2	2.26667e+06	1	-1	14869958	64594388	0	378994	1605601	14870206	13264606	5196
3	0	755	5	13264606	13265202	597	92.8571	2.38095e+06	1	-1	13264606	62989036	1	0	1605601	14870206	13264606	10995
3	1	744	5	15679031	15679110	80	92.5	2.5e+06	1	-1	15679031	65403461	0	1188067	3012036	15679110	12667075	4751
3	0	388	5	12667075	12667148	74	91.8919	2.7027e+06	1	-1	12667075	62391505	0	588888	3012036	15679110	12667075	3513
3	0	306	5	19543205	19543266	62	90.3226	3.22581e+06	1	-1	19543205	69267635	0	5052241	6876192	19543266	12667075	5666
3	0	768	5	14624213	14624306	94	90.2174	3.26087e+06	1	-1	14624213	64348643	0	133249	4919054	19543266	14624213	6427
3	1	758	5	14889321	14889400	80	87.5	4.16667e+06	1	-1	14889321	64613751	0	398357	3275955	14889400	11613446	20459
3	0	188	5	11613446	11613558	113	84.2105	5.26316e+06	1	-1	11613446	61337876	0	1642517	3275955	14889400	11613446	6364
4	0	397	-1	-1	-1	-1	-1	-1	1	-1	1765249	74955491	1	0	-1	-1	-1	-1
4	1	769	-1	-1	-1	-1	-1	-1	1	-1	1969960	75160202	1	0	-1	-1	-1	-1
4	1	771	-1	-1	-1	-1	-1	-1	1	-1	1989632	75179874	1	0	-1	-1	-1	-1
4	1	746	-1	-1	-1	-1	-1	-1	1	-1	2067946	75258188	1	0	-1	-1	-1	-1
4	1	690	-1	-1	-1	-1	-1	-1	1	-1	2103414	75293656	1	0	-1	-1	-1	-1
4	1	754	-1	-1	-1	-1	-1	-1	1	-1	2140015	75330257	1	0	-1	-1	-1	-1
4	0	708	-1	-1	-1	-1	-1	-1	1	-1	3958471	77148713	1	0	-1	-1	-1	-1
4	1	674	-1	-1	-1	-1	-1	-1	1	-1	4999182	78189424	0	482381	-1	-1	-1	-1
4	1	759	-1	-1	-1	-1	-1	-1	1	-1	5435166	78625408	0	918365	-1	-1	-1	-1
4	0	506	-1	-1	-1	-1	-1	-1	1	-1	7971554	81161796	0	3454753	-1	-1	-1	-1
4	0	55	0	64172	64226	55	-1	-1	1	-1	64172	73254414	0	1487527	-1	1564886	64172	-1
4	1	204	0	1564683	1564886	204	-1	-1	1	-1	1564683	74754925	1	0	-1	1564886	64172	-1
4	1	204	0	1566198	1566401	204	-1	-1	1	-1	1566198	74756440	1	0	-1	1813210	1566198	-1
4	0	100	0	1813111	1813210	100	-1	-1	1	-1	1813111	75003353	1	0	-1	1817309	1813111	-1
4	0	100	0	1817210	1817309	100	-1	-1	1	-1	1817210	75007452	1	0	-1	1817309	1813111	-1
4	1	128	0	1874564	1874691	128	-1	-1	1	-1	1874564	75064806	1	0	-1	1972127	1874564	-1
4	0	658	0	1971470	1972127	658	-1	-1	1	-1	1971470	75161712	1	0	-1	1972127	1874564	-1
4	1	976	0	2069167	2070142	976	-1	-1	1	-1	2069167	75259409	1	0	-1	2137487	2069167	-1
4	1	731	0	2136757	2137487	731	-1	-1	1	-1	2136757	75326999	1	0	-1	2137487	2069167	-1
4	0	55	0	2285152	2285206	55	-1	-1	1	-1	2285152	75475394	0	58086	-1	2593898	2285152	-1
4	1	193	0	2593706	2593898	193	-1	-1	1	-1	2593706	75783948	1	0	-1	2695928	2593706	-1
4	0	82	0	2695847	2695928	82	-1	-1	1	-1	2695847	75886089	1	0	-1	2851006	2695847	-1
4	1	103	0	2850904	2851006	103	-1	-1	1	-1	2850904	76041146	1	0	-1	2851006	2695847	-1
4	0	46	0	2863824	2863869	46	-1	-1	1	-1	2863824	76054066	1	0	-1	2863869	2850904	-1
4	0	69	0	2988938	2989006	69	-1	-1	1	-1	2988938	76179180	1	0	-1	2989006	2863824	-1
4	0	69	0	2993321	2993389	69	-1	-1	1	-1	2993321	76183563	1	0	-1	3094684	2993321	-1
4	0	164	0	3094521	3094684	164	-1	-1	1	-1	3094521	76284763	1	0	-1	3099525	3094521	-1
4	1	103	0	3099423	3099525	103	-1	-1	1	-1	3099423	76289665	1	0	-1	3099525	3094521	-1
4	1	103	0	3106948	3107050	103	-1	-1	1	-1	3106948	76297190	1	0	-1	3221835	3106948	-1
4	1	103	0	3221733	3221835	103	-1	-1	1	-1	3221733	76411975	1	0	-1	3221835	3106948	-1
4	0	103	0	3262744	3262846	103	-1	-1	1	-1	3262744	76452986	1	0	-1	3364697	3262744	-1
4	0	92	0	3364606	3364697	92	-1	-1	1	-1	3364606	76554848	1	0	-1	3364697	3262744	-1
4	1	83	0	3482204	3482286	83	-1	-1	1	-1	3482204	76672446	1	0	-1	3489712	3482204	-1
4	0	94	0	3489619	3489712	94	-1	-1	1	-1	3489619	76679861	1	0	-1	3489712	3482204	-1
4	1	102	0	3510702	3510803	102	-1	-1	1	-1	3510702	76700944	1	0	-1	3510803	3489619	-1
4	0	69	0	3534139	3534207	69	-1	-1	1	-1	3534139	76724381	1	0	-1	3553462	3534139	-1
4	1	103	0	3553360	3553462	103	-1	-1	1	-1	3553360	76743602	1	0	-1	3588645	3553360	-1
4	1	40	0	3588606	3588645	40	-1	-1	1	-1	3588606	76778848	1	0	-1	3588645	3553360	-1
4	0	284	0	3615899	3616182	284	-1	-1	1	-1	3615899	76806141	1	0	-1	3616182	3588606	-1
4	0	273	0	3622097	3622369	273	-1	-1	1	-1	3622097	76812339	1	0	-1	3622369	3615899	-1
4	0	283	0	3651881	3652163	283	-1	-1	1	-1	3651881	76842123	1	0	-1	3652163	3622097	-1
4	0	237	0	3652446	3652682	237	-1	-1	1	-1	3652446	76842688	1	0	-1	3656652	3652446	-1
4	0	265	0	3656388	3656652	265	-1	-1	1	-1	3656388	76846630	1	0	-1	3658108	3656388	-1
4	0	238	0	3657871	3658108	238	-1	-1	1	-1	3657871	76848113	1	0	-1	3658108	3656388	-1
4	0	588	0	3686744	3687331	588	-1	-1	1	-1	3686744	76876986	1	0	-1	3687331	3657871	-1
4	1	562	0	3715452	3716013	562	-1	-1	1	-1	3715452	76905694	1	0	-1	3954288	3715452	-1
4	0	411	0	3953878	3954288	411	-1	-1	1	-1	3953878	77144120	1	0	-1	3956759	3953878	-1
4	0	183	0	3956577	3956759	183	-1	-1	1	-1	3956577	77146819	1	0	-1	3995051	3956577	-1
4	0	103	0	3994949	3995051	103	-1	-1	1	-1	3994949	77185191	1	0	-1	3995051	3956577	-1
4	0	74	0	3997880	3997953	74	-1	-1	1	-1	3997880	77188122	1	0	-1	4003995	3997880	-1
4	0	163	0	4003833	4003995	163	-1	-1	1	-1	4003833	77194075	1	0	-1	4053212	4003833	-1
4	0	42	0	4053171	4053212	42	-1	-1	1	-1	4053171	77243413	1	0	-1	4053212	4003833	-1
4	0	73	0	4085027	4085099	73	-1	-1	1	-1	4085027	77275269	1	0	-1	4085099	4053171	-1
4	1	79	0	4257134	4257212	79	-1	-1	1	-1	4257134	77447376	1	0	-1	4309980	4257134	-1
4	1	37	0	4309944	4309980	37	-1	-1	1	-1	4309944	77500186	1	0	-1	4404810	4309944	-1
4	1	134	0	4404677	4404810	134	-1	-1	1	-1	4404677	77594919	1	0	-1	4404810	4309944	-1
4	1	89	0	4541694	4541782	89	-1	-1	1	-1	4541694	77731936	0	24893	-1	4700260	4541694	-1
4	1	81	0	4700180	4700260	81	-1	-1	1	-1	4700180	77890422	0	183379	-1	4710142	4700180	-1
4	0	68	0	4710075	4710142	68	-1	-1	1	-1	4710075	77900317	0	193274	-1	4710142	4700180	-1
4	0	167	0	4817390	4817556	167	-1	-1	1	-1	4817390	78007632	0	300589	-1	4817556	4710075	-1
4	0	328	0	4826446	4826773	328	-1	-1	1	-1	4826446	78016688	0	309645	-1	4844080	4826446	-1
4	0	328	0	4843753	4844080	328	-1	-1	1	-1	4843753	78033995	0	326952	-1	4844080	4826446	-1
4	0	328	0	4870015	4870342	328	-1	-1	1	-1	4870015	78060257	0	353214	-1	4879543	4870015	-1
4	0	77	0	4879467	4879543	77	-1	-1	1	-1	4879467	78069709	0	362666	-1	4879543	4870015	-1
4	0	328	0	4881140	4881467	328	-1	-1	1	-1	4881140	78071382	0	364339	-1	4949897	4881140	-1
4	0	158	0	4949740	4949897	158	-1	-1	1	-1	4949740	78139982	0	432939	-1	5000922	4949740	-1
4	1	43	0	5000880	5000922	43	-1	-1	1	-1	5000880	78191122	0	484079	-1	5000922	4949740	-1
4	0	77	0	5178709	5178785	77	-1	-1	1	-1	5178709	78368951	0	661908	-1	6054361	5178709	-1
4	1	514	0	6053848	6054361	514	-1	-1	1	-1	6053848	79244090	0	1537047	-1	6268444	6053848	-1
4	1	138	0	6268307	6268444	138	-1	-1	1	-1	6268307	79458549	0	1751506	-1	6321463	6268307	-1
4	1	147	0	6321317	6321463	147	-1	-1	1	-1	6321317	79511559	0	1804516	-1	6321463	6268307	-1
4	1	44	0	6323943	6323986	44	-1	-1	1	-1	6323943	79514185	0	1807142	-1	6390794	6323943	-1
4	1	173	0	6390622	6390794	173	-1	-1	1	-1	6390622	79580864	0	1873821	-1	6390794	6323943	-1
4	1	53	0	6781391	6781443	53	-1	-1	1	-1	6781391	79971633	0	2264590	-1	6781443	6390622	-1
4	1	135	0	6786114	6786248	135	-1	-1	1	-1	6786114	79976356	0	2269313	-1	7217003	6786114	-1
4	1	129	0	7216875	7217003	129	-1	-1	1	-1	7216875	80407117	0	2700074	-1	7217003	6786114	-1
4	1	132	0	7555773	7555904	132	-1	-1	1	-1	7555773	80746015	0	3038972	-1	7555904	7216875	-1
4	0	87	0	7765338	7765424	87	-1	-1	1	-1	7765338	80955580	0	3248537	-1	8249426	7765338	-1
4	1	135	0	8249292	8249426	135	-1	-1	1	-1	8249292	81439534	0	3732491	-1	8285062	8249292	-1
4	0	255	0	8284808	8285062	255	-1	-1	1	-1	8284808	81475050	0	3768007	-1	8285062	8249292	-1
4	0	384	0	8460635	8461018	384	-1	-1	1	-1	8460635	81650877	0	3943834	-1	8873575	8460635	-1
4	0	53	0	8873523	8873575	53	-1	-1	1	-1	8873523	82063765	0	4356722	-1	8873575	8460635	-1
4	0	53	0	8878413	8878465	53	-1	-1	1	-1	8878413	82068655	0	4361612	-1	9495543	8878413	-1
4	0	101	0	9495443	9495543	101	-1	-1	1	-1	9495443	82685685	0	4978642	-1	9495543	8878413	-1
4	1	53	0	9674080	9674132	53	-1	-1	1	-1	9674080	82864322	0	5157279	-1	9869162	9674080	-1
4	1	135	0	9869028	9869162	135	-1	-1	1	-1	9869028	83059270	0	5352227	-1	9960107	9869028	-1
4	1	143	0	9959965	9960107	143	-1	-1	1	-1	9959965	83150207	0	5443164	-1	9960107	9869028	-1
4	0	184	0	10328055	10328238	184	-1	-1	1	-1	10328055	83518297	0	5811254	-1	10328238	9959965	-1
4	0	184	0	10332680	10332863	184	-1	-1	1	-1	10332680	83522922	0	5815879	-1	10654350	10332680	-1
4	1	74	0	10654277	10654350	74	-1	-1	1	-1	10654277	83844519	0	6137476	-1	10654350	10332680	-1
4	0	102	0	10866183	10866284	102	-1	-1	1	-1	10866183	84056425	0	6349382	-1	11234002	10866183	-1
4	1	69	0	11233934	11234002	69	-1	-1	1	-1	11233934	84424176	0	6717133	-1	11234002	10866183	-1
4	1	74	0	12589074	12589147	74	-1	-1	1	-1	12589074	85779316	0	8072273	-1	12589147	11233934	-1
4	1	104	0	13225497	13225600	104	-1	-1	1	-1	13225497	86415739	0	8708696	-1	13547057	13225497	-1
4	1	492	0	13546566	13547057	492	-1	-1	1	-1	13546566	86736808	0	9029765	-1	14423683	13546566	-1
4	0	33	0	14423651	14423683	33	-1	-1	1	-1	14423651	87613893	0	9906850	-1	14423683	13546566	-1
4	1	53	0	16764175	16764227	53	-1	-1	1	-1	16764175	89954417	0	12247374	-1	16764227	14423651	-1
4	1	111	0	17051684	17051794	111	-1	-1	1	-1	17051684	90241926	0	12534883	-1	17051794	16764175	-1
4	0	123	0	17051800	17051922	123	-1	-1	1	-1	17051800	90242042	0	12534999	-1	17051922	2192794	-1
4	1	783	3	2192794	2193318	525	100	0	1	-1	2192794	75383036	1	0	14859129	17051922	2192794	5337
4	1	762	3	8039541	8041350	1810	100	0	1	-1	8039541	81229783	0	3522740	5848557	8041350	2192794	6539
4	0	756	3	8448343	8448472	130	100	0	1	-1	8448343	81638585	0	3931542	1880182	10328524	8448343	4753
4	0	784	3	10328362	10328524	163	100	0	1	-1	10328362	83518604	0	5811561	5372450	10328524	4956075	4791
4	1	753	3	4956075	4956456	382	99.4737	175439	1	-1	4956075	78146317	0	439274	5372450	10328524	4956075	4973
4	1	768	3	13227952	13228324	373	99.4638	178731	1	-1	13227952	86418194	0	8711151	8272250	13228324	4956075	5006
4	1	783	3	11095794	11095965	172	99.4186	193798	1	-1	11095794	84286036	0	6578993	2132531	13228324	11095794	2153
4	0	786	3	1311395	1311561	167	99.3976	200803	1	-1	1311395	74501637	0	240304	3623852	4935246	1311395	4828
4	1	789	3	4934814	4935246	433	99.3939	202020	1	-1	4934814	78125056	0	418013	3623852	4935246	1311395	5074
4	1	762	3	8042980	8043395	416	99.2788	240385	1	-1	8042980	81233222	0	3526179	3108582	8043395	4934814	9956
4	1	768	3	4791634	4791775	142	99.2593	246914	1	-1	4791634	77981876	0	274833	3251762	8043395	4791634	4875
4	1	771	3	5557911	5558283	373	98.9276	357462	1	-1	5557911	78748153	0	1041110	766650	5558283	4791634	5083
4	0	132	3	2197169	2197720	552	98.9091	363636	1	-1	2197169	75387411	1	0	2071507	4268675	2197169	5830
4	0	783	3	4268250	4268675	426	98.8318	389408	1	-1	4268250	77458492	1	0	3015286	7283535	4268250	5277
4	1	765	3	7283330	7283535	206	98.5437	485437	1	-1	7283330	80473572	0	2766529	3015286	7283535	4268250	5433
4	1	783	3	9962175	9962556	382	98.4293	523560	1	-1	9962175	83152417	0	5445374	2679227	9962556	7283330	5063
4	0	780	3	10640968	10641152	185	98.3784	540541	1	-1	10640968	83831210	0	6124167	5604587	10641152	5036566	4873
4	1	786	3	5036566	5037111	546	97.8261	724638	1	-1	5036566	78226808	0	519765	5604587	10641152	5036566	5239
4	1	777	3	1754225	1754811	587	97.7853	738217	1	-1	1754225	74944467	1	0	3282887	5037111	1754225	6539
4	0	786	3	2642348	2642981	634	97.6303	789889	1	-1	2642348	75832590	1	0	3050918	5693265	2642348	5477
4	1	783	3	5693061	5693265	205	97.561	813008	1	-1	5693061	78883303	0	1176260	3050918	5693265	2642348	5444
4	0	85	3	9719325	9719540	216	96.8254	1.0582e+06	1	-1	9719325	82909567	0	5202524	7413182	9719540	2306359	2008
4	1	779	3	2306359	2306746	388	96.6019	1.13269e+06	1	-1	2306359	75496601	0	79293	7413182	9719540	2306359	5079
4	0	782	3	4003527	4003708	182	96.3415	1.21951e+06	1	-1	4003527	77193769	1	0	1875826	5879352	4003527	4706
4	0	780	3	5879137	5879352	216	96.2963	1.23457e+06	1	-1	5879137	79069379	0	1362336	3283320	5879352	2596033	4937
4	0	789	3	2596033	2596469	437	96.1187	1.29376e+06	1	-1	2596033	75786275	1	0	1002825	3598857	2596033	5152
4	1	780	3	3598787	3598857	71	95.7746	1.40845e+06	1	-1	3598787	76789029	1	0	1002825	3598857	2596033	5084
4	1	773	3	4560719	4560893	175	95.4286	1.52381e+06	1	-1	4560719	77750961	0	43918	962107	4560893	3598787	4974
4	0	780	3	8697098	8697309	212	95.3488	1.55039e+06	1	-1	8697098	81887340	0	4180297	6634206	8697309	2063104	5136
4	0	786	3	2063104	2063284	181	95.0276	1.65746e+06	1	-1	2063104	75253346	1	0	2763058	4826161	2063104	4680
4	0	743	3	4826103	4826161	59	94.9153	1.69492e+06	1	-1	4826103	78016345	0	309302	17366	4843468	4826103	3060
4	0	743	3	4843410	4843468	59	94.9153	1.69492e+06	1	-1	4843410	78033652	0	326609	1227011	4843468	3616458	3060
4	0	742	3	3616458	3616694	237	92.3423	2.55255e+06	1	-1	3616458	76806700	1	0	264305	3880762	3616458	9458
4	0	799	3	3880654	3880762	109	90.991	3.003e+06	1	-1	3880654	77070896	1	0	1667280	3880762	2213483	6283
4	1	789	3	2213483	2213842	360	88.4848	3.83838e+06	1	-1	2213483	75403725	1	0	1667280	3880762	2213483	8967
4	1	783	5	2187982	2188372	391	100	0	1	-1	2187982	75378224	1	0	5848640	8036621	2187982	5337
4	1	762	5	8034812	8036621	1810	100	0	1	-1	8034812	81225054	0	3518011	418284	8453095	8034812	6539
4	0	756	5	8452966	8453095	130	100	0	1	-1	8452966	81643208	0	3936165	418284	8453095	8034812	4753
4	0	784	5	10332990	10333152	163	100	0	1	-1	10332990	83523232	0	5816189	1880187	10333152	8452966	4791
4	1	753	5	4951484	4952074	591	99.4737	175439	1	-1	4951484	78141726	0	434683	8272208	13223691	4951484	4973
4	1	768	5	13223319	13223691	373	99.4638	178731	1	-1	13223319	86413561	0	8706518	2129879	13223691	11093813	5006
4	1	783	5	11093813	11093984	172	99.4186	193798	1	-1	11093813	84284055	0	6577012	9777929	11093984	1316056	2153
4	0	786	5	1316056	1316222	167	99.3976	200803	1	-1	1316056	74506298	0	235643	9777929	11093984	1316056	4828
4	1	789	5	4930173	4930457	285	99.3939	202020	1	-1	4930173	78120415	0	413372	3103682	8033854	4930173	5074
4	1	762	5	8033440	8033854	415	99.2788	240385	1	-1	8033440	81223682	0	3516639	3246954	8033854	4786901	9956
4	1	768	5	4786901	4787035	135	99.2593	246914	1	-1	4786901	77977143	0	270100	766673	5553573	4786901	4875
4	1	771	5	5553201	5553573	373	98.9276	357462	1	-1	5553201	78743443	0	1036400	3351126	5553573	2202448	5083
4	0	132	5	2202448	2202998	551	98.9091	363636	1	-1	2202448	75392690	1	0	3351126	5553573	2202448	5830
4	0	783	5	4273099	4273526	428	98.8318	389408	1	-1	4273099	77463341	1	0	2071079	4273526	2202448	5277
4	1	765	5	7278103	7278308	206	98.5437	485437	1	-1	7278103	80468345	0	2761302	2679773	9957875	7278103	5433
4	1	783	5	9957494	9957875	382	98.4293	523560	1	-1	9957494	83147736	0	5440693	688347	10645840	9957494	5063
4	0	780	5	10645656	10645840	185	98.3784	540541	1	-1	10645656	83835898	0	6128855	688347	10645840	9957494	4873
4	1	786	5	5031873	5032357	485	97.8261	724638	1	-1	5031873	78222115	0	515072	3284085	5032357	1748273	5239
4	1	777	5	1748273	1748859	587	97.7853	738217	1	-1	1748273	74938515	1	0	899552	2647824	1748273	6539
4	0	786	5	2647185	2647824	640	97.6303	789889	1	-1	2647185	75837427	1	0	899552	2647824	1748273	5477
4	1	783	5	5687822	5688026	205	97.561	813008	1	-1	5687822	78878064	0	1171021	4033511	9721332	5687822	5444
4	0	85	5	9721270	9721332	63	96.8254	1.0582e+06	1	-1	9721270	82911512	0	5204469	4033511	9721332	5687822	2008
4	1	779	5	2301668	2302152	485	96.6019	1.13269e+06	1	-1	2301668	75491910	0	74602	1706565	4008232	2301668	5079
4	0	782	5	4008151	4008232	82	96.3415	1.21951e+06	1	-1	4008151	77198393	1	0	1706565	4008232	2301668	4706
4	0	780	5	5883858	5884073	216	96.2963	1.23457e+06	1	-1	5883858	79074100	0	1367057	1875923	5884073	4008151	4937
4	0	789	5	2600748	2601184	437	96.1187	1.29376e+06	1	-1	2600748	75790990	1	0	3283326	5884073	2600748	5152
4	1	780	5	3593774	3593844	71	95.7746	1.40845e+06	1	-1	3593774	76784016	1	0	962321	4556094	3593774	5084
4	1	773	5	4555920	4556094	175	95.4286	1.52381e+06	1	-1	4555920	77746162	0	39119	4146314	8702233	4555920	4974
4	0	780	5	8702018	8702233	216	95.3488	1.55039e+06	1	-1	8702018	81892260	0	4185217	4146314	8702233	4555920	5136
4	0	786	5	2067603	2067783	181	95.0276	1.65746e+06	1	-1	2067603	75257845	1	0	6634631	8702233	2067603	4680
4	0	743	5	4829104	4829162	59	94.9153	1.69492e+06	1	-1	4829104	78019346	0	312303	2761560	4829162	2067603	3060
4	0	743	5	4846411	4846469	59	94.9153	1.69492e+06	1	-1	4846411	78036653	0	329610	17366	4846469	4829104	3060
4	0	742	5	3625679	3625915	237	92.3423	2.55255e+06	1	-1	3625679	76815921	1	0	1220791	4846469	3625679	9458
4	0	799	5	3886827	3886936	110	90.991	3.003e+06	1	-1	3886827	77077069	1	0	261258	3886936	3625679	6283
4	1	789	5	2204876	2205270	395	88.4848	3.83838e+06	1	-1	2204876	75395118	1	0	2205272	2205270	-1	8967
5	0	761	-1	-1	-1	-1	-1	-1	1	-1	9936846	100676616	0	1042022	-1	-1	-1	-1
5	0	342	-1	-1	-1	-1	-1	-1	1	-1	10039645	100779415	0	939223	-1	-1	-1	-1
5	0	759	-1	-1	-1	-1	-1	-1	1	-1	10317331	101057101	0	661537	-1	-1	-1	-1
5	1	255	-1	-1	-1	-1	-1	-1	1	-1	10633660	101373430	0	345208	-1	-1	-1	-1
5	1	479	-1	-1	-1	-1	-1	-1	1	-1	11270950	102010720	1	0	-1	-1	-1	-1
5	1	291	-1	-1	-1	-1	-1	-1	1	-1	11279684	102019454	1	0	-1	-1	-1	-1
5	0	795	-1	-1	-1	-1	-1	-1	1	-1	11295734	102035504	1	0	-1	-1	-1	-1
5	0	770	-1	-1	-1	-1	-1	-1	1	-1	11481854	102221624	1	0	-1	-1	-1	-1
5	0	761	-1	-1	-1	-1	-1	-1	1	-1	12110028	102849798	1	0	-1	-1	-1	-1
5	1	513	-1	-1	-1	-1	-1	-1	1	-1	12223502	102963272	1	0	-1	-1	-1	-1
5	1	354	-1	-1	-1	-1	-1	-1	1	-1	12831238	103571008	0	463740	-1	-1	-1	-1
5	0	780	-1	-1	-1	-1	-1	-1	1	-1	12968579	103708349	0	601081	-1	-1	-1	-1
5	0	788	-1	-1	-1	-1	-1	-1	1	-1	13029888	103769658	0	662390	-1	-1	-1	-1
5	1	174	-1	-1	-1	-1	-1	-1	1	-1	13292990	104032760	0	743258	-1	-1	-1	-1
5	1	540	-1	-1	-1	-1	-1	-1	1	-1	14793651	105533421	0	658857	-1	-1	-1	-1
5	1	774	-1	-1	-1	-1	-1	-1	1	-1	21258848	111998618	0	7124054	-1	2136980	-1	-1
5	0	67	0	2136914	2136980	67	-1	-1	1	-1	2136914	92876684	0	8841954	-1	2136980	-1	-1
5	1	47	0	3935523	3935569	47	-1	-1	1	-1	3935523	94675293	0	7043345	-1	3935569	2136914	-1
5	1	480	0	4495234	4495713	480	-1	-1	1	-1	4495234	95235004	0	6483634	-1	7852592	4495234	-1
5	0	29	0	7852564	7852592	29	-1	-1	1	-1	7852564	98592334	0	3126304	-1	7852592	4495234	-1
5	0	244	0	8057322	8057565	244	-1	-1	1	-1	8057322	98797092	0	2921546	-1	8376057	8057322	-1
5	1	137	0	8375921	8376057	137	-1	-1	1	-1	8375921	99115691	0	2602947	-1	8376409	8375921	-1
5	0	255	0	8376155	8376409	255	-1	-1	1	-1	8376155	99115925	0	2602713	-1	8376409	8375921	-1
5	1	363	0	8809326	8809688	363	-1	-1	1	-1	8809326	99549096	0	2169542	-1	8809688	8376155	-1
5	0	606	0	9195932	9196537	606	-1	-1	1	-1	9195932	99935702	0	1782936	-1	9196537	8809326	-1
5	1	44	0	9255670	9255713	44	-1	-1	1	-1	9255670	99995440	0	1723198	-1	9255713	9195932	-1
5	1	44	0	9260426	9260469	44	-1	-1	1	-1	9260426	100000196	0	1718442	-1	9802593	9260426	-1
5	0	497	0	9802097	9802593	497	-1	-1	1	-1	9802097	100541867	0	1176771	-1	9814028	9802097	-1
5	1	100	0	9813929	9814028	100	-1	-1	1	-1	9813929	100553699	0	1164939	-1	9829472	9813929	-1
5	0	95	0	9829378	9829472	95	-1	-1	1	-1	9829378	100569148	0	1149490	-1	9829749	9829378	-1
5	0	260	0	9829490	9829749	260	-1	-1	1	-1	9829490	100569260	0	1149378	-1	9829749	9829378	-1
5	1	32	0	9908092	9908123	32	-1	-1	1	-1	9908092	100647862	0	1070776	-1	9908123	9829490	-1
5	1	99	0	9975797	9975895	99	-1	-1	1	-1	9975797	100715567	0	1003071	-1	9977036	9975797	-1
5	0	417	0	9976620	9977036	417	-1	-1	1	-1	9976620	100716390	0	1002248	-1	9977036	9975797	-1
5	0	117	0	10122512	10122628	117	-1	-1	1	-1	10122512	100862282	0	856356	-1	10357814	10122512	-1
5	0	135	0	10357680	10357814	135	-1	-1	1	-1	10357680	101097450	0	621188	-1	10357814	10122512	-1
5	0	53	0	10362660	10362712	53	-1	-1	1	-1	10362660	101102430	0	616208	-1	10420294	10362660	-1
5	1	103	0	10420192	10420294	103	-1	-1	1	-1	10420192	101159962	0	558676	-1	10420294	10362660	-1
5	1	103	0	10426954	10427056	103	-1	-1	1	-1	10426954	101166724	0	551914	-1	10427056	10420192	-1
5	0	50	0	10444984	10445033	50	-1	-1	1	-1	10444984	101184754	0	533884	-1	10521002	10444984	-1
5	1	55	0	10520948	10521002	55	-1	-1	1	-1	10520948	101260718	0	457920	-1	10600498	10520948	-1
5	0	74	0	10600425	10600498	74	-1	-1	1	-1	10600425	101340195	0	378443	-1	10620695	10600425	-1
5	1	73	0	10620623	10620695	73	-1	-1	1	-1	10620623	101360393	0	358245	-1	10621683	10620623	-1
5	1	73	0	10621611	10621683	73	-1	-1	1	-1	10621611	101361381	0	357257	-1	10621683	10620623	-1
5	0	394	0	10983503	10983896	394	-1	-1	1	-1	10983503	101723273	1	0	-1	10999289	10983503	-1
5	1	403	0	10998887	10999289	403	-1	-1	1	-1	10998887	101738657	1	0	-1	10999289	10983503	-1
5	1	46	0	11022292	11022337	46	-1	-1	1	-1	11022292	101762062	1	0	-1	11127513	11022292	-1
5	0	99	0	11127415	11127513	99	-1	-1	1	-1	11127415	101867185	1	0	-1	11281219	11127415	-1
5	1	51	0	11281169	11281219	51	-1	-1	1	-1	11281169	102020939	1	0	-1	11281219	11127415	-1
5	1	98	0	11293838	11293935	98	-1	-1	1	-1	11293838	102033608	1	0	-1	11293935	11281169	-1
5	1	102	0	11306204	11306305	102	-1	-1	1	-1	11306204	102045974	1	0	-1	11306305	11293838	-1
5	1	61	0	11339825	11339885	61	-1	-1	1	-1	11339825	102079595	1	0	-1	11400599	11339825	-1
5	1	122	0	11400478	11400599	122	-1	-1	1	-1	11400478	102140248	1	0	-1	11400599	11339825	-1
5	0	373	0	11461291	11461663	373	-1	-1	1	-1	11461291	102201061	1	0	-1	11461663	11400478	-1
5	0	410	0	11485838	11486247	410	-1	-1	1	-1	11485838	102225608	1	0	-1	11486247	11461291	-1
5	1	103	0	11529960	11530062	103	-1	-1	1	-1	11529960	102269730	1	0	-1	11544893	11529960	-1
5	1	103	0	11544791	11544893	103	-1	-1	1	-1	11544791	102284561	1	0	-1	11544893	11529960	-1
5	1	125	0	11583132	11583256	125	-1	-1	1	-1	11583132	102322902	1	0	-1	11583256	11544791	-1
5	1	404	0	11615539	11615942	404	-1	-1	1	-1	11615539	102355309	1	0	-1	11615942	11583132	-1
5	1	102	0	11755880	11755981	102	-1	-1	1	-1	11755880	102495650	1	0	-1	11783554	11755880	-1
5	0	48	0	11783507	11783554	48	-1	-1	1	-1	11783507	102523277	1	0	-1	11783554	11755880	-1
5	0	58	0	11794949	11795006	58	-1	-1	1	-1	11794949	102534719	1	0	-1	11795006	11783507	-1
5	1	575	0	12008253	12008827	575	-1	-1	1	-1	12008253	102748023	1	0	-1	12012774	12008253	-1
5	1	545	0	12012230	12012774	545	-1	-1	1	-1	12012230	102752000	1	0	-1	12012774	12008253	-1
5	0	73	0	12213126	12213198	73	-1	-1	1	-1	12213126	102952896	1	0	-1	12229815	12213126	-1
5	1	101	0	12229715	12229815	101	-1	-1	1	-1	12229715	102969485	1	0	-1	12229815	12213126	-1
5	0	103	0	12265616	12265718	103	-1	-1	1	-1	12265616	103005386	1	0	-1	12265718	12229715	-1
5	1	80	0	12345565	12345644	80	-1	-1	1	-1	12345565	103085335	1	0	-1	12345644	12265616	-1
5	1	162	0	12359893	12360054	162	-1	-1	1	-1	12359893	103099663	1	0	-1	12831884	12359893	-1
5	0	101	0	12831784	12831884	101	-1	-1	1	-1	12831784	103571554	0	464286	-1	12831884	12359893	-1
5	1	101	0	12832074	12832174	101	-1	-1	1	-1	12832074	103571844	0	464576	-1	12845918	12832074	-1
5	1	39	0	12845880	12845918	39	-1	-1	1	-1	12845880	103585650	0	478382	-1	13028371	12845880	-1
5	0	509	0	13027863	13028371	509	-1	-1	1	-1	13027863	103767633	0	660365	-1	13028371	12845880	-1
5	0	546	0	13045152	13045697	546	-1	-1	1	-1	13045152	103784922	0	677654	-1	13656992	13045152	-1
5	0	66	0	13656927	13656992	66	-1	-1	1	-1	13656927	104396697	0	379321	-1	13656992	13045152	-1
5	0	43	0	13739158	13739200	43	-1	-1	1	-1	13739158	104478928	0	297090	-1	13739200	13656927	-1
5	1	122	0	14123489	14123610	122	-1	-1	1	-1	14123489	104863259	1	0	-1	14123610	13739158	-1
5	1	122	0	14128212	14128333	122	-1	-1	1	-1	14128212	104867982	1	0	-1	14182910	14128212	-1
5	1	122	0	14182789	14182910	122	-1	-1	1	-1	14182789	104922559	0	47995	-1	14182910	14128212	-1
5	1	122	0	14187512	14187633	122	-1	-1	1	-1	14187512	104927282	0	52718	-1	14536683	14187512	-1
5	0	47	0	14536637	14536683	47	-1	-1	1	-1	14536637	105276407	0	401843	-1	14848098	14536637	-1
5	0	347	0	14847752	14848098	347	-1	-1	1	-1	14847752	105587522	0	712958	-1	14858413	14847752	-1
5	0	62	0	14858352	14858413	62	-1	-1	1	-1	14858352	105598122	0	723558	-1	14858413	14847752	-1
5	1	38	0	14862452	14862489	38	-1	-1	1	-1	14862452	105602222	0	727658	-1	14913883	14862452	-1
5	0	138	0	14913746	14913883	138	-1	-1	1	-1	14913746	105653516	0	778952	-1	14913883	14862452	-1
5	0	109	0	15003846	15003954	109	-1	-1	1	-1	15003846	105743616	0	869052	-1	15003954	14913746	-1
5	1	589	0	15005142	15005730	589	-1	-1	1	-1	15005142	105744912	0	870348	-1	15245257	15005142	-1
5	1	71	0	15245187	15245257	71	-1	-1	1	-1	15245187	105984957	0	1110393	-1	15301401	15245187	-1
5	0	155	0	15301247	15301401	155	-1	-1	1	-1	15301247	106041017	0	1166453	-1	15301401	15245187	-1
5	0	374	0	15315028	15315401	374	-1	-1	1	-1	15315028	106054798	0	1180234	-1	15363190	15315028	-1
5	0	118	0	15363073	15363190	118	-1	-1	1	-1	15363073	106102843	0	1228279	-1	15547564	15363073	-1
5	0	161	0	15547404	15547564	161	-1	-1	1	-1	15547404	106287174	0	1412610	-1	16636384	15547404	-1
5	1	158	0	16636227	16636384	158	-1	-1	1	-1	16636227	107375997	0	2501433	-1	16636384	15547404	-1
5	1	483	0	16848757	16849239	483	-1	-1	1	-1	16848757	107588527	0	2713963	-1	17279608	16848757	-1
5	1	146	0	17279463	17279608	146	-1	-1	1	-1	17279463	108019233	0	3144669	-1	17604482	17279463	-1
5	1	489	0	17603994	17604482	489	-1	-1	1	-1	17603994	108343764	0	3469200	-1	21528630	17603994	-1
5	1	59	0	21528572	21528630	59	-1	-1	1	-1	21528572	112268342	0	7393778	-1	21528630	17603994	-1
5	1	59	0	21529415	21529473	59	-1	-1	1	-1	21529415	112269185	0	7394621	-1	21565561	21529415	-1
5	1	160	0	21565402	21565561	160	-1	-1	1	-1	21565402	112305172	0	7430608	-1	22625087	21565402	-1
5	1	52	0	22625036	22625087	52	-1	-1	1	-1	22625036	113364806	0	8490242	-1	22625087	21565402	-1
5	1	44	0	22629906	22629949	44	-1	-1	1	-1	22629906	113369676	0	8495112	-1	26129077	22629906	-1
5	0	39	0	26129039	26129077	39	-1	-1	1	-1	26129039	116868809	0	11994245	-1	26606403	26129039	-1
5	1	64	0	26606340	26606403	64	-1	-1	1	-1	26606340	117346110	0	12471546	-1	26606403	4208084	-1
5	1	783	3	4208084	4208547	464	100	0	1	-1	4208084	94947854	0	6770784	1427224	5635307	4208084	5003
5	1	783	3	5633947	5635307	1361	100	0	1	-1	5633947	96373717	0	5344921	1427224	5635307	4208084	5329
5	0	780	3	6431628	6431756	129	100	0	1	-1	6431628	97171398	0	4547240	7282507	13714134	6431628	5147
5	1	786	3	13713501	13714134	634	100	0	1	-1	13713501	104453271	0	322747	7282507	13714134	6431628	5430
5	0	768	3	15385399	15385538	140	100	0	1	-1	15385399	106125169	0	1250605	2470785	17856183	15385399	4911
5	0	744	3	17856064	17856183	120	100	0	1	-1	17856064	108595834	0	3721270	348724	18204787	17856064	4742
5	0	777	3	18204513	18204787	275	100	0	1	-1	18204513	108944283	0	4069719	4122906	22327418	18204513	4630
5	0	780	3	22327261	22327418	158	100	0	1	-1	22327261	113067031	0	8192467	5008216	22327418	17319203	4913
5	1	774	3	17319203	17319753	551	99.8185	60496.1	1	-1	17319203	108058973	0	3184409	5008216	22327418	17319203	9085
5	0	771	3	15360106	15360478	373	99.7319	89365.5	1	-1	15360106	106099876	0	1225312	15295708	15360478	64771	4974
5	0	756	3	64771	65108	338	99.7033	98912	1	-1	64771	90804541	0	10914097	11831708	11896478	64771	6429
5	1	756	3	11896141	11896478	338	99.7033	98912	1	-1	11896141	102635911	1	0	11831708	11896478	64771	6431
5	1	777	3	17951867	17952106	240	99.5833	138889	1	-1	17951867	108691637	0	3817073	6055966	17952106	11896141	4570
5	0	780	3	8600255	8600435	181	99.4475	184162	1	-1	8600255	99340025	0	2378613	6798848	15399102	8600255	4871
5	0	768	3	15398963	15399102	140	99.2857	238095	1	-1	15398963	106138733	0	1264169	5488220	15399102	9910883	4923
5	1	762	3	9910883	9911353	471	99.1507	283086	1	-1	9910883	100650653	0	1067985	5488220	15399102	9910883	5229
5	0	777	3	13797185	13797287	103	99.0291	323625	1	-1	13797185	104536955	0	239063	1097674	14894858	13797185	5256
5	1	423	3	14894291	14894858	568	98.9437	352113	1	-1	14894291	105634061	0	759497	1097674	14894858	13797185	5221
5	0	132	3	18647003	18647554	552	98.8722	375940	1	-1	18647003	109386773	0	4512209	7326958	25973960	18647003	5849
5	1	639	3	25973812	25973960	149	98.6577	447427	1	-1	25973812	116713582	0	11839018	7326958	25973960	18647003	1755
5	0	780	3	21715924	21716104	181	98.3425	552486	1	-1	21715924	112455694	0	7581130	12806372	21716104	8909733	4868
5	1	756	3	8909733	8910070	338	98.2196	593472	1	-1	8909733	99649503	0	2069135	12806372	21716104	8909733	6332
5	0	783	3	16804677	16804836	160	98.125	625000	1	-1	16804677	107544447	0	2669883	6204699	16804836	10600138	4907
5	1	768	3	10600138	10600284	147	97.9592	680272	1	-1	10600138	101339908	0	378730	6204699	16804836	10600138	4867
5	0	787	3	22848786	22849350	565	97.8261	724638	1	-1	22848786	113588556	0	8713992	16448213	22849350	6401138	5104
5	1	780	3	6401138	6401265	128	97.6562	781250	1	-1	6401138	97140908	0	4577730	3957750	6401265	2443516	4965
5	1	777	3	2443516	2443636	121	97.5207	826446	1	-1	2443516	93183286	0	8535352	3957750	6401265	2443516	2385
5	1	798	3	10769641	10769849	209	97.1292	956938	1	-1	10769641	101509411	0	209227	8326334	10769849	2443516	4503
5	1	779	3	13922491	13922977	487	97.1253	958248	1	-1	13922491	104662261	0	113757	3153337	13922977	10769641	5194
5	1	780	3	10090617	10090782	166	96.988	1.00402e+06	1	-1	10090617	100830387	0	888251	3832361	13922977	10090617	5109
5	0	780	3	13450013	13450137	125	96.8	1.06667e+06	1	-1	13450013	104189783	0	586235	2780344	13450137	10669794	5028
5	1	785	3	10669794	10670134	341	96.2617	1.24611e+06	1	-1	10669794	101409564	0	309074	2780344	13450137	10669794	5059
5	1	780	3	13667729	13667908	180	94.5652	1.81159e+06	1	-1	13667729	104407499	0	368519	2998115	13667908	10669794	5073
5	1	606	3	11430299	11430904	606	94.0035	1.99882e+06	1	-1	11430299	102170069	1	0	2237610	13667908	11430299	7161
5	0	783	3	13827065	13827205	141	92.9078	2.36407e+06	1	-1	13827065	104566835	0	209183	998400	14825464	13827065	5270
5	0	182	3	14825070	14825464	395	89.899	3.367e+06	1	-1	14825070	105564840	0	690276	2149862	16974931	14825070	12251
5	0	174	3	16974855	16974931	77	88.6076	3.79747e+06	1	-1	16974855	107714625	0	2840061	4131252	16974931	12843680	4924
5	0	387	3	12843680	12843780	101	84.466	5.17799e+06	1	-1	12843680	103583450	0	476182	4131252	16974931	12843680	1688
5	1	783	5	4212315	4213086	772	100	0	1	-1	4212315	94952085	0	6766553	8631466	12843780	4212315	5003
5	1	783	5	5629979	5630384	406	100	0	1	-1	5629979	96369749	0	5348889	806796	6436774	5629979	5329
5	0	780	5	6436646	6436774	129	100	0	1	-1	6436646	97176416	0	4542222	806796	6436774	5629979	5147
5	1	786	5	13708705	13709344	640	100	0	1	-1	13708705	104448475	0	327543	1681605	15390309	13708705	5430
5	0	768	5	15390170	15390309	140	100	0	1	-1	15390170	106129940	0	1255376	1681605	15390309	13708705	4911
5	0	744	5	17860686	17860805	120	100	0	1	-1	17860686	108600456	0	3725892	2470636	17860805	15390170	4742
5	0	777	5	18208868	18209142	275	100	0	1	-1	18208868	108948638	0	4074074	348457	18209142	17860686	4630
5	0	780	5	22332016	22332173	158	100	0	1	-1	22332016	113071786	0	8197222	4123306	22332173	18208868	4913
5	1	774	5	17310669	17311219	551	99.8185	60496.1	1	-1	17310669	108050439	0	3175875	1946513	17311219	15364707	9085
5	0	771	5	15364707	15365079	373	99.7319	89365.5	1	-1	15364707	106104477	0	1229913	1946513	17311219	15364707	4974
5	0	756	5	70862	71199	338	99.7033	98912	1	-1	70862	90810632	0	10908006	15294218	15365079	70862	6429
5	1	756	5	11890048	11890384	337	99.7033	98912	1	-1	11890048	102629818	1	0	6057728	17947775	11890048	6431
5	1	777	5	17947537	17947775	239	99.5833	138889	1	-1	17947537	108687307	0	3812743	9342831	17947775	8604945	4570
5	0	780	5	8604945	8605125	181	99.4475	184162	1	-1	8604945	99344715	0	2373923	9342831	17947775	8604945	4871
5	0	768	5	15403746	15403885	140	99.2857	238095	1	-1	15403746	106143516	0	1268952	6798941	15403885	8604945	4923
5	1	762	5	9906125	9906595	471	99.1507	283086	1	-1	9906125	100645895	0	1072743	3896316	13802440	9906125	5229
5	0	777	5	13802338	13802440	103	99.0291	323625	1	-1	13802338	104542108	0	233910	3896316	13802440	9906125	5256
5	1	423	5	14889638	14890204	567	98.9437	352113	1	-1	14889638	105629408	0	754844	3763214	18652851	14889638	5221
5	0	132	5	18652319	18652851	533	98.8722	375940	1	-1	18652319	109392089	0	4517525	3763214	18652851	14889638	5849
5	1	639	5	25972206	25972354	149	98.6577	447427	1	-1	25972206	116711976	0	11837412	4251744	25972354	21720611	1755
5	0	780	5	21720611	21720791	181	98.3425	552486	1	-1	21720611	112460381	0	7585817	4251744	25972354	21720611	4868
5	1	756	5	8903739	8904075	337	98.2196	593472	1	-1	8903739	99643509	0	2075129	7905845	16809583	8903739	6332
5	0	783	5	16809424	16809583	160	98.125	625000	1	-1	16809424	107549194	0	2674630	7905845	16809583	8903739	4907
5	1	768	5	10595418	10595564	147	97.9592	680272	1	-1	10595418	101335188	0	383450	12258472	22853889	10595418	4867
5	0	787	5	22853357	22853889	533	97.8261	724638	1	-1	22853357	113593127	0	8718563	12258472	22853889	10595418	5104
5	1	780	5	6405928	6406102	175	97.6562	781250	1	-1	6405928	97145698	0	4572940	16447962	22853889	6405928	4965
5	1	777	5	2441252	2441372	121	97.5207	826446	1	-1	2441252	93181022	0	8537616	8324304	10765555	2441252	2385
5	1	798	5	10765347	10765555	209	97.1292	956938	1	-1	10765347	101505117	0	213521	3152923	13918269	10765347	4503
5	1	779	5	13917784	13918269	486	97.1253	958248	1	-1	13917784	104657554	0	118464	3832596	13918269	10085674	5194
5	1	780	5	10085674	10085841	168	96.988	1.00402e+06	1	-1	10085674	100825444	0	893194	3369367	13455040	10085674	5109
5	0	780	5	13454916	13455040	125	96.8	1.06667e+06	1	-1	13454916	104194686	0	581332	3369367	13455040	10085674	5028
5	1	785	5	10665076	10665238	163	96.2617	1.24611e+06	1	-1	10665076	101404846	0	313792	2997944	13663019	10665076	5059
5	1	780	5	13662836	13663019	184	94.5652	1.81159e+06	1	-1	13662836	104402606	0	373412	2239276	13663019	11423744	5073
5	1	606	5	11423744	11424310	567	94.0035	1.99882e+06	1	-1	11423744	102163514	1	0	2408591	13832334	11423744	7161
5	0	783	5	13832194	13832334	141	92.9078	2.36407e+06	1	-1	13832194	104571964	0	204054	2408591	13832334	11423744	5270
5	0	182	5	14836925	14837320	396	89.899	3.367e+06	1	-1	14836925	105576695	0	702131	1005127	14837320	13832194	12251
5	0	174	5	16979702	16979778	77	88.6076	3.79747e+06	1	-1	16979702	107719472	0	2844908	2142854	16979778	14836925	4924
5	0	387	5	12842093	12842195	103	84.466	5.17799e+06	1	-1	12842093	103581863	0	474595	12842197	12842195	-1	1688
1	1	690	-1	-1	-1	-1	-1	-1	2	-1	13830111	13830111	0	312816	-1	12842195	-1	-1
1	1	690	-1	-1	-1	-1	-1	-1	2	-1	13887400	13887400	0	255527	-1	-1	-1	-1
1	0	237	-1	-1	-1	-1	-1	-1	2	-1	13950373	13950373	0	192554	-1	-1	-1	-1
1	0	667	-1	-1	-1	-1	-1	-1	2	-1	13960789	13960789	0	182138	-1	-1	-1	-1
1	1	351	-1	-1	-1	-1	-1	-1	2	-1	14123144	14123144	0	19783	-1	-1	-1	-1
1	1	747	-1	-1	-1	-1	-1	-1	2	-1	14318227	14318227	1	0	-1	-1	-1	-1
1	0	763	-1	-1	-1	-1	-1	-1	2	-1	14596606	14596606	1	0	-1	-1	-1	-1
1	1	692	-1	-1	-1	-1	-1	-1	2	-1	14884122	14884122	1	0	-1	-1	-1	-1
1	0	722	-1	-1	-1	-1	-1	-1	2	-1	14982707	14982707	1	0	-1	-1	-1	-1
1	1	746	-1	-1	-1	-1	-1	-1	2	-1	14988470	14988470	1	0	-1	-1	-1	-1
1	1	688	-1	-1	-1	-1	-1	-1	2	-1	15332481	15332481	0	197194	-1	-1	-1	-1
1	0	743	-1	-1	-1	-1	-1	-1	2	-1	15359405	15359405	0	224118	-1	-1	-1	-1
1	0	747	-1	-1	-1	-1	-1	-1	2	-1	15371618	15371618	0	236331	-1	-1	-1	-1
1	1	338	-1	-1	-1	-1	-1	-1	2	-1	15738734	15738734	0	603447	-1	-1	-1	-1
1	1	750	-1	-1	-1	-1	-1	-1	2	-1	16116951	16116951	0	981664	-1	-1	-1	-1
1	1	307	-1	-1	-1	-1	-1	-1	2	-1	25246953	25246953	0	10111666	-1	-1	-1	-1
1	0	84	0	349931	350014	84	-1	-1	2	-1	349931	349931	0	13792996	-1	4406257	349931	-1
1	0	39	0	4406219	4406257	39	-1	-1	2	-1	4406219	4406219	0	9736708	-1	8434682	4406219	-1
1	0	47	0	8434636	8434682	47	-1	-1	2	-1	8434636	8434636	0	5708291	-1	8434682	4406219	-1
1	1	743	0	10982242	10982984	743	-1	-1	2	-1	10982242	10982242	0	3160685	-1	10982984	8434636	-1
1	0	737	0	10982995	10983731	737	-1	-1	2	-1	10982995	10982995	0	3159932	-1	11512771	10982995	-1
1	0	34	0	11512738	11512771	34	-1	-1	2	-1	11512738	11512738	0	2630189	-1	11518147	11512738	-1
1	0	60	0	11518088	11518147	60	-1	-1	2	-1	11518088	11518088	0	2624839	-1	11518147	11512738	-1
1	0	60	0	11521049	11521108	60	-1	-1	2	-1	11521049	11521049	0	2621878	-1	11734508	11521049	-1
1	1	350	0	11734159	11734508	350	-1	-1	2	-1	11734159	11734159	0	2408768	-1	11734508	11521049	-1
1	1	625	0	12032708	12033332	625	-1	-1	2	-1	12032708	12032708	0	2110219	-1	12311116	12032708	-1
1	1	111	0	12311006	12311116	111	-1	-1	2	-1	12311006	12311006	0	1831921	-1	12513838	12311006	-1
1	1	122	0	12513717	12513838	122	-1	-1	2	-1	12513717	12513717	0	1629210	-1	12566865	12513717	-1
1	1	75	0	12566791	12566865	75	-1	-1	2	-1	12566791	12566791	0	1576136	-1	12566865	12513717	-1
1	0	1258	0	12569698	12570955	1258	-1	-1	2	-1	12569698	12569698	0	1573229	-1	12572826	12569698	-1
1	0	592	0	12572235	12572826	592	-1	-1	2	-1	12572235	12572235	0	1570692	-1	12572826	12569698	-1
1	0	178	0	12680101	12680278	178	-1	-1	2	-1	12680101	12680101	0	1462826	-1	12710840	12680101	-1
1	1	75	0	12710766	12710840	75	-1	-1	2	-1	12710766	12710766	0	1432161	-1	12710840	12680101	-1
1	1	407	0	12848117	12848523	407	-1	-1	2	-1	12848117	12848117	0	1294810	-1	12848523	12710766	-1
1	1	197	0	12849062	12849258	197	-1	-1	2	-1	12849062	12849062	0	1293865	-1	13187389	12849062	-1
1	1	319	0	13187071	13187389	319	-1	-1	2	-1	13187071	13187071	0	955856	-1	13214431	13187071	-1
1	0	1122	0	13213310	13214431	1122	-1	-1	2	-1	13213310	13213310	0	929617	-1	13214431	13187071	-1
1	0	642	0	13294202	13294843	642	-1	-1	2	-1	13294202	13294202	0	848725	-1	13295385	13294202	-1
1	1	58	0	13295328	13295385	58	-1	-1	2	-1	13295328	13295328	0	847599	-1	13295385	13294202	-1
1	0	116	0	13295785	13295900	116	-1	-1	2	-1	13295785	13295785	0	847142	-1	13302306	13295785	-1
1	0	393	0	13301914	13302306	393	-1	-1	2	-1	13301914	13301914	0	841013	-1	13302306	13295785	-1
1	1	61	0	13302787	13302847	61	-1	-1	2	-1	13302787	13302787	0	840140	-1	13350731	13302787	-1
1	0	98	0	13350634	13350731	98	-1	-1	2	-1	13350634	13350634	0	792293	-1	13398968	13350634	-1
1	0	61	0	13398908	13398968	61	-1	-1	2	-1	13398908	13398908	0	744019	-1	13398968	13350634	-1
1	0	58	0	13399139	13399196	58	-1	-1	2	-1	13399139	13399139	0	743788	-1	13399801	13399139	-1
1	1	344	0	13399458	13399801	344	-1	-1	2	-1	13399458	13399458	0	743469	-1	13399801	13399139	-1
1	1	116	0	13402429	13402544	116	-1	-1	2	-1	13402429	13402429	0	740498	-1	13403005	13402429	-1
1	0	61	0	13402945	13403005	61	-1	-1	2	-1	13402945	13402945	0	739982	-1	13403005	13402429	-1
1	1	395	0	13403374	13403768	395	-1	-1	2	-1	13403374	13403374	0	739553	-1	13495621	13403374	-1
1	0	491	0	13495131	13495621	491	-1	-1	2	-1	13495131	13495131	0	647796	-1	13495621	13403374	-1
1	1	69	0	13517845	13517913	69	-1	-1	2	-1	13517845	13517845	0	625082	-1	13518348	13517845	-1
1	0	115	0	13518234	13518348	115	-1	-1	2	-1	13518234	13518234	0	624693	-1	13518348	13517845	-1
1	0	69	0	13594415	13594483	69	-1	-1	2	-1	13594415	13594415	0	548512	-1	13595393	13594415	-1
1	1	410	0	13594984	13595393	410	-1	-1	2	-1	13594984	13594984	0	547943	-1	13595393	13594415	-1
1	1	116	0	13599332	13599447	116	-1	-1	2	-1	13599332	13599332	0	543595	-1	13599913	13599332	-1
1	0	69	0	13599845	13599913	69	-1	-1	2	-1	13599845	13599845	0	543082	-1	13599913	13599332	-1
1	1	411	0	13600412	13600822	411	-1	-1	2	-1	13600412	13600412	0	542515	-1	13601903	13600412	-1
1	1	190	0	13601714	13601903	190	-1	-1	2	-1	13601714	13601714	0	541213	-1	13601903	13600412	-1
1	1	74	0	13601976	13602049	74	-1	-1	2	-1	13601976	13601976	0	540951	-1	13623500	13601976	-1
1	1	409	0	13623092	13623500	409	-1	-1	2	-1	13623092	13623092	0	519835	-1	13624027	13623092	-1
1	1	61	0	13623967	13624027	61	-1	-1	2	-1	13623967	13623967	0	518960	-1	13624027	13623092	-1
1	1	2214	0	13645895	13648108	2214	-1	-1	2	-1	13645895	13645895	0	497032	-1	13648108	13623967	-1
1	0	57	0	13650028	13650084	57	-1	-1	2	-1	13650028	13650028	0	492899	-1	13651434	13650028	-1
1	0	95	0	13651340	13651434	95	-1	-1	2	-1	13651340	13651340	0	491587	-1	13651434	13650028	-1
1	0	149	0	13653149	13653297	149	-1	-1	2	-1	13653149	13653149	0	489778	-1	13655709	13653149	-1
1	1	2046	0	13653664	13655709	2046	-1	-1	2	-1	13653664	13653664	0	489263	-1	13655709	13653149	-1
1	1	503	0	13678108	13678610	503	-1	-1	2	-1	13678108	13678108	0	464819	-1	13684143	13678108	-1
1	1	518	0	13683626	13684143	518	-1	-1	2	-1	13683626	13683626	0	459301	-1	13684143	13678108	-1
1	1	548	0	13710492	13711039	548	-1	-1	2	-1	13710492	13710492	0	432435	-1	13711039	13683626	-1
1	1	1441	0	13712403	13713843	1441	-1	-1	2	-1	13712403	13712403	0	430524	-1	13721371	13712403	-1
1	1	102	0	13721270	13721371	102	-1	-1	2	-1	13721270	13721270	0	421657	-1	13721371	13712403	-1
1	1	103	0	13726843	13726945	103	-1	-1	2	-1	13726843	13726843	0	416084	-1	13749780	13726843	-1
1	0	252	0	13749529	13749780	252	-1	-1	2	-1	13749529	13749529	0	393398	-1	13749780	13726843	-1
1	0	316	0	13769782	13770097	316	-1	-1	2	-1	13769782	13769782	0	373145	-1	13770483	13769782	-1
1	1	80	0	13770404	13770483	80	-1	-1	2	-1	13770404	13770404	0	372523	-1	13770483	13769782	-1
1	1	55	0	13772898	13772952	55	-1	-1	2	-1	13772898	13772898	0	370029	-1	13779374	13772898	-1
1	1	1615	0	13777760	13779374	1615	-1	-1	2	-1	13777760	13777760	0	365167	-1	13779374	13772898	-1
1	0	410	0	13781537	13781946	410	-1	-1	2	-1	13781537	13781537	0	361390	-1	13782511	13781537	-1
1	1	67	0	13782445	13782511	67	-1	-1	2	-1	13782445	13782445	0	360482	-1	13782511	13781537	-1
1	0	112	0	13782845	13782956	112	-1	-1	2	-1	13782845	13782845	0	360082	-1	13786270	13782845	-1
1	0	167	0	13786104	13786270	167	-1	-1	2	-1	13786104	13786104	0	356823	-1	13786270	13782845	-1
1	1	69	0	13786758	13786826	69	-1	-1	2	-1	13786758	13786758	0	356169	-1	13788020	13786758	-1
1	1	820	0	13787201	13788020	820	-1	-1	2	-1	13787201	13787201	0	355726	-1	13788020	13786758	-1
1	1	1866	0	13788027	13789892	1866	-1	-1	2	-1	13788027	13788027	0	354900	-1	13790297	13788027	-1
1	1	35	0	13790263	13790297	35	-1	-1	2	-1	13790263	13790263	0	352664	-1	13790297	13788027	-1
1	1	56	0	13792801	13792856	56	-1	-1	2	-1	13792801	13792801	0	350126	-1	13796537	13792801	-1
1	1	1702	0	13794836	13796537	1702	-1	-1	2	-1	13794836	13794836	0	348091	-1	13796537	13792801	-1
1	1	1763	0	13797841	13799603	1763	-1	-1	2	-1	13797841	13797841	0	345086	-1	13801659	13797841	-1
1	0	57	0	13801603	13801659	57	-1	-1	2	-1	13801603	13801603	0	341324	-1	13801659	13797841	-1
1	0	62	0	13802476	13802537	62	-1	-1	2	-1	13802476	13802476	0	340451	-1	13802786	13802476	-1
1	0	83	0	13802704	13802786	83	-1	-1	2	-1	13802704	13802704	0	340223	-1	13802786	13802476	-1
1	1	1761	0	13864301	13866061	1761	-1	-1	2	-1	13864301	13864301	0	278626	-1	13866061	13802704	-1
1	1	1158	0	13884414	13885571	1158	-1	-1	2	-1	13884414	13884414	0	258513	-1	13892303	13884414	-1
1	1	1159	0	13891145	13892303	1159	-1	-1	2	-1	13891145	13891145	0	251782	-1	13914712	13891145	-1
1	1	528	0	13914185	13914712	528	-1	-1	2	-1	13914185	13914185	0	228742	-1	13916647	13914185	-1
1	1	46	0	13916602	13916647	46	-1	-1	2	-1	13916602	13916602	0	226325	-1	13916647	13914185	-1
1	1	1822	0	13918525	13920346	1822	-1	-1	2	-1	13918525	13918525	0	224402	-1	13920827	13918525	-1
1	0	40	0	13920788	13920827	40	-1	-1	2	-1	13920788	13920788	0	222139	-1	13920827	13918525	-1
1	1	2034	0	13922064	13924097	2034	-1	-1	2	-1	13922064	13922064	0	220863	-1	13930912	13922064	-1
1	1	284	0	13930629	13930912	284	-1	-1	2	-1	13930629	13930629	0	212298	-1	13936970	13930629	-1
1	1	284	0	13936687	13936970	284	-1	-1	2	-1	13936687	13936687	0	206240	-1	13936970	13930629	-1
1	1	116	0	13940288	13940403	116	-1	-1	2	-1	13940288	13940288	0	202639	-1	13940832	13940288	-1
1	0	53	0	13940780	13940832	53	-1	-1	2	-1	13940780	13940780	0	202147	-1	13940832	13940288	-1
1	0	408	0	13942102	13942509	408	-1	-1	2	-1	13942102	13942102	0	200825	-1	13944649	13942102	-1
1	0	48	0	13944602	13944649	48	-1	-1	2	-1	13944602	13944602	0	198325	-1	13944649	13942102	-1
1	0	32	0	13946780	13946811	32	-1	-1	2	-1	13946780	13946780	0	196147	-1	13948374	13946780	-1
1	0	1262	0	13947113	13948374	1262	-1	-1	2	-1	13947113	13947113	0	195814	-1	13948374	13946780	-1
1	1	76	0	13973776	13973851	76	-1	-1	2	-1	13973776	13973776	0	169151	-1	13973851	13947113	-1
1	1	112	0	13997548	13997659	112	-1	-1	2	-1	13997548	13997548	0	145379	-1	13997659	13973776	-1
1	1	404	0	14048099	14048502	404	-1	-1	2	-1	14048099	14048099	0	94828	-1	14063164	14048099	-1
1	1	1358	0	14061807	14063164	1358	-1	-1	2	-1	14061807	14061807	0	81120	-1	14066484	14061807	-1
1	0	63	0	14066422	14066484	63	-1	-1	2	-1	14066422	14066422	0	76505	-1	14066484	14061807	-1
1	0	453	0	14079747	14080199	453	-1	-1	2	-1	14079747	14079747	0	63180	-1	14081138	14079747	-1
1	0	116	0	14081023	14081138	116	-1	-1	2	-1	14081023	14081023	0	61904	-1	14081138	14079747	-1
1	0	346	0	14082459	14082804	346	-1	-1	2	-1	14082459	14082459	0	60468	-1	14082804	14081023	-1
1	1	35	0	14087290	14087324	35	-1	-1	2	-1	14087290	14087290	0	55637	-1	14089319	14087290	-1
1	1	70	0	14089250	14089319	70	-1	-1	2	-1	14089250	14089250	0	53677	-1	14089319	14087290	-1
1	1	154	0	14091633	14091786	154	-1	-1	2	-1	14091633	14091633	0	51294	-1	14092770	14091633	-1
1	1	56	0	14092715	14092770	56	-1	-1	2	-1	14092715	14092715	0	50212	-1	14092770	14091633	-1
1	0	2335	0	14100514	14102848	2335	-1	-1	2	-1	14100514	14100514	0	42413	-1	14106986	14100514	-1
1	0	80	0	14106907	14106986	80	-1	-1	2	-1	14106907	14106907	0	36020	-1	14106986	14100514	-1
1	0	1647	0	14108495	14110141	1647	-1	-1	2	-1	14108495	14108495	0	34432	-1	14110707	14108495	-1
1	0	47	0	14110661	14110707	47	-1	-1	2	-1	14110661	14110661	0	32266	-1	14110707	14108495	-1
1	0	50	0	14118620	14118669	50	-1	-1	2	-1	14118620	14118620	0	24307	-1	14125851	14118620	-1
1	1	1750	0	14124102	14125851	1750	-1	-1	2	-1	14124102	14124102	0	18825	-1	14127900	14124102	-1
1	0	57	0	14127844	14127900	57	-1	-1	2	-1	14127844	14127844	0	15083	-1	14127900	14124102	-1
1	0	83	0	14128944	14129026	83	-1	-1	2	-1	14128944	14128944	0	13983	-1	14130536	14128944	-1
1	0	98	0	14130439	14130536	98	-1	-1	2	-1	14130439	14130439	0	12488	-1	14130536	14128944	-1
1	0	423	0	14143829	14144251	423	-1	-1	2	-1	14143829	14143829	1	0	-1	14145879	14143829	-1
1	0	34	0	14145846	14145879	34	-1	-1	2	-1	14145846	14145846	1	0	-1	14145879	14143829	-1
1	1	1680	0	14180639	14182318	1680	-1	-1	2	-1	14180639	14180639	1	0	-1	14182318	14145846	-1
1	1	208	0	14186355	14186562	208	-1	-1	2	-1	14186355	14186355	1	0	-1	14205518	14186355	-1
1	0	875	0	14204644	14205518	875	-1	-1	2	-1	14204644	14204644	1	0	-1	14205518	14186355	-1
1	0	61	0	14209745	14209805	61	-1	-1	2	-1	14209745	14209745	1	0	-1	14210682	14209745	-1
1	1	389	0	14210294	14210682	389	-1	-1	2	-1	14210294	14210294	1	0	-1	14210682	14209745	-1
1	1	106	0	14214578	14214683	106	-1	-1	2	-1	14214578	14214578	1	0	-1	14215149	14214578	-1
1	0	58	0	14215092	14215149	58	-1	-1	2	-1	14215092	14215092	1	0	-1	14215149	14214578	-1
1	0	1675	0	14217318	14218992	1675	-1	-1	2	-1	14217318	14217318	1	0	-1	14229919	14217318	-1
1	0	875	0	14229045	14229919	875	-1	-1	2	-1	14229045	14229045	1	0	-1	14229919	14217318	-1
1	0	61	0	14234146	14234206	61	-1	-1	2	-1	14234146	14234146	1	0	-1	14235083	14234146	-1
1	1	389	0	14234695	14235083	389	-1	-1	2	-1	14234695	14234695	1	0	-1	14235083	14234146	-1
1	1	161	0	14238470	14238630	161	-1	-1	2	-1	14238470	14238470	1	0	-1	14239157	14238470	-1
1	1	137	0	14239021	14239157	137	-1	-1	2	-1	14239021	14239021	1	0	-1	14239157	14238470	-1
1	1	44	0	14241448	14241491	44	-1	-1	2	-1	14241448	14241448	1	0	-1	14244109	14241448	-1
1	1	39	0	14244071	14244109	39	-1	-1	2	-1	14244071	14244071	1	0	-1	14244109	14241448	-1
1	1	38	0	14251109	14251146	38	-1	-1	2	-1	14251109	14251109	1	0	-1	14257244	14251109	-1
1	1	1791	0	14255454	14257244	1791	-1	-1	2	-1	14255454	14255454	1	0	-1	14257244	14251109	-1
1	1	37	0	14257911	14257947	37	-1	-1	2	-1	14257911	14257911	1	0	-1	14260327	14257911	-1
1	0	1656	0	14258672	14260327	1656	-1	-1	2	-1	14258672	14258672	1	0	-1	14260327	14257911	-1
1	1	1664	0	14261372	14263035	1664	-1	-1	2	-1	14261372	14261372	1	0	-1	14263485	14261372	-1
1	1	80	0	14263406	14263485	80	-1	-1	2	-1	14263406	14263406	1	0	-1	14263485	14261372	-1
1	1	1643	0	14268630	14270272	1643	-1	-1	2	-1	14268630	14268630	1	0	-1	14270722	14268630	-1
1	1	83	0	14270640	14270722	83	-1	-1	2	-1	14270640	14270640	1	0	-1	14270722	14268630	-1
1	1	55	0	14275222	14275276	55	-1	-1	2	-1	14275222	14275222	1	0	-1	14280610	14275222	-1
1	0	71	0	14280540	14280610	71	-1	-1	2	-1	14280540	14280540	1	0	-1	14280610	14275222	-1
1	0	1093	0	14309278	14310370	1093	-1	-1	2	-1	14309278	14309278	1	0	-1	14310871	14309278	-1
1	1	201	0	14310671	14310871	201	-1	-1	2	-1	14310671	14310671	1	0	-1	14314224	14310671	-1
1	1	1718	0	14312507	14314224	1718	-1	-1	2	-1	14312507	14312507	1	0	-1	14314224	14310671	-1
1	1	83	0	14314593	14314675	83	-1	-1	2	-1	14314593	14314593	1	0	-1	14316936	14314593	-1
1	1	55	0	14316882	14316936	55	-1	-1	2	-1	14316882	14316882	1	0	-1	14316936	14314593	-1
1	1	156	0	14320091	14320246	156	-1	-1	2	-1	14320091	14320091	1	0	-1	14320246	14316882	-1
1	0	1065	0	14324023	14325087	1065	-1	-1	2	-1	14324023	14324023	1	0	-1	14327175	14324023	-1
1	1	396	0	14326780	14327175	396	-1	-1	2	-1	14326780	14326780	1	0	-1	14329181	14326780	-1
1	0	759	0	14328423	14329181	759	-1	-1	2	-1	14328423	14328423	1	0	-1	14329181	14326780	-1
1	1	55	0	14332020	14332074	55	-1	-1	2	-1	14332020	14332020	1	0	-1	14338726	14332020	-1
1	1	1705	0	14337022	14338726	1705	-1	-1	2	-1	14337022	14337022	1	0	-1	14338726	14332020	-1
1	1	1619	0	14339113	14340731	1619	-1	-1	2	-1	14339113	14339113	1	0	-1	14341194	14339113	-1
1	1	49	0	14341146	14341194	49	-1	-1	2	-1	14341146	14341146	1	0	-1	14341194	14339113	-1
1	1	523	0	14345991	14346513	523	-1	-1	2	-1	14345991	14345991	1	0	-1	14349163	14345991	-1
1	1	53	0	14349111	14349163	53	-1	-1	2	-1	14349111	14349111	1	0	-1	14349163	14345991	-1
1	1	1115	0	14353047	14354161	1115	-1	-1	2	-1	14353047	14353047	1	0	-1	14354325	14353047	-1
1	0	116	0	14354210	14354325	116	-1	-1	2	-1	14354210	14354210	1	0	-1	14354325	14353047	-1
1	0	410	0	14358768	14359177	410	-1	-1	2	-1	14358768	14358768	1	0	-1	14359177	14354210	-1
1	1	69	0	14359568	14359636	69	-1	-1	2	-1	14359568	14359568	1	0	-1	14363784	14359568	-1
1	0	2270	0	14361515	14363784	2270	-1	-1	2	-1	14361515	14361515	1	0	-1	14363784	14359568	-1
1	0	716	0	14365045	14365760	716	-1	-1	2	-1	14365045	14365045	1	0	-1	14373432	14365045	-1
1	1	2233	0	14371200	14373432	2233	-1	-1	2	-1	14371200	14371200	1	0	-1	14373432	14365045	-1
1	1	1175	0	14377269	14378443	1175	-1	-1	2	-1	14377269	14377269	1	0	-1	14380190	14377269	-1
1	0	1092	0	14379099	14380190	1092	-1	-1	2	-1	14379099	14379099	1	0	-1	14380190	14377269	-1
1	1	1606	0	14380442	14382047	1606	-1	-1	2	-1	14380442	14380442	1	0	-1	14382047	14379099	-1
1	1	1619	0	14382434	14384052	1619	-1	-1	2	-1	14382434	14382434	1	0	-1	14384609	14382434	-1
1	1	143	0	14384467	14384609	143	-1	-1	2	-1	14384467	14384467	1	0	-1	14384609	14382434	-1
1	1	523	0	14391644	14392166	523	-1	-1	2	-1	14391644	14391644	1	0	-1	14394816	14391644	-1
1	1	53	0	14394764	14394816	53	-1	-1	2	-1	14394764	14394764	1	0	-1	14394816	14391644	-1
1	1	1115	0	14398700	14399814	1115	-1	-1	2	-1	14398700	14398700	1	0	-1	14399978	14398700	-1
1	0	116	0	14399863	14399978	116	-1	-1	2	-1	14399863	14399863	1	0	-1	14399978	14398700	-1
1	0	410	0	14404421	14404830	410	-1	-1	2	-1	14404421	14404421	1	0	-1	14404830	14399863	-1
1	1	69	0	14405221	14405289	69	-1	-1	2	-1	14405221	14405221	1	0	-1	14409437	14405221	-1
1	0	2270	0	14407168	14409437	2270	-1	-1	2	-1	14407168	14407168	1	0	-1	14409437	14405221	-1
1	0	716	0	14410698	14411413	716	-1	-1	2	-1	14410698	14410698	1	0	-1	14419085	14410698	-1
1	1	2233	0	14416853	14419085	2233	-1	-1	2	-1	14416853	14416853	1	0	-1	14419085	14410698	-1
1	1	1175	0	14422922	14424096	1175	-1	-1	2	-1	14422922	14422922	1	0	-1	14425843	14422922	-1
1	0	1092	0	14424752	14425843	1092	-1	-1	2	-1	14424752	14424752	1	0	-1	14425843	14422922	-1
1	1	196	0	14426095	14426290	196	-1	-1	2	-1	14426095	14426095	1	0	-1	14426290	14424752	-1
1	1	1736	0	14426446	14428181	1736	-1	-1	2	-1	14426446	14426446	1	0	-1	14431409	14426446	-1
1	1	1805	0	14429605	14431409	1805	-1	-1	2	-1	14429605	14429605	1	0	-1	14431409	14426446	-1
1	1	83	0	14431777	14431859	83	-1	-1	2	-1	14431777	14431777	1	0	-1	14434315	14431777	-1
1	1	55	0	14434261	14434315	55	-1	-1	2	-1	14434261	14434261	1	0	-1	14434315	14431777	-1
1	1	156	0	14442535	14442690	156	-1	-1	2	-1	14442535	14442535	1	0	-1	14450934	14442535	-1
1	1	1642	0	14449293	14450934	1642	-1	-1	2	-1	14449293	14449293	1	0	-1	14450934	14442535	-1
1	1	143	0	14451349	14451491	143	-1	-1	2	-1	14451349	14451349	1	0	-1	14452936	14451349	-1
1	1	71	0	14452866	14452936	71	-1	-1	2	-1	14452866	14452866	1	0	-1	14452936	14451349	-1
1	1	523	0	14458537	14459059	523	-1	-1	2	-1	14458537	14458537	1	0	-1	14464912	14458537	-1
1	1	1097	0	14463816	14464912	1097	-1	-1	2	-1	14463816	14463816	1	0	-1	14464912	14458537	-1
1	0	116	0	14464949	14465064	116	-1	-1	2	-1	14464949	14464949	1	0	-1	14469675	14464949	-1
1	0	410	0	14469266	14469675	410	-1	-1	2	-1	14469266	14469266	1	0	-1	14470134	14469266	-1
1	1	69	0	14470066	14470134	69	-1	-1	2	-1	14470066	14470066	1	0	-1	14470134	14469266	-1
1	0	2192	0	14472023	14474214	2192	-1	-1	2	-1	14472023	14472023	1	0	-1	14475767	14472023	-1
1	0	293	0	14475475	14475767	293	-1	-1	2	-1	14475475	14475475	1	0	-1	14475767	14472023	-1
1	1	667	0	14475946	14476612	667	-1	-1	2	-1	14475946	14475946	1	0	-1	14481162	14475946	-1
1	1	1187	0	14479976	14481162	1187	-1	-1	2	-1	14479976	14479976	1	0	-1	14481162	14475946	-1
1	1	83	0	14484920	14485002	83	-1	-1	2	-1	14484920	14484920	1	0	-1	14487176	14484920	-1
1	1	1429	0	14485748	14487176	1429	-1	-1	2	-1	14485748	14485748	1	0	-1	14487176	14484920	-1
1	1	1855	0	14487179	14489033	1855	-1	-1	2	-1	14487179	14487179	1	0	-1	14489480	14487179	-1
1	1	446	0	14489035	14489480	446	-1	-1	2	-1	14489035	14489035	1	0	-1	14489480	14487179	-1
1	1	55	0	14490299	14490353	55	-1	-1	2	-1	14490299	14490299	1	0	-1	14496230	14490299	-1
1	1	1393	0	14494838	14496230	1393	-1	-1	2	-1	14494838	14494838	1	0	-1	14496230	14490299	-1
1	1	2105	0	14496555	14498659	2105	-1	-1	2	-1	14496555	14496555	1	0	-1	14500857	14496555	-1
1	1	95	0	14500763	14500857	95	-1	-1	2	-1	14500763	14500763	1	0	-1	14500857	14496555	-1
1	1	80	0	14500993	14501072	80	-1	-1	2	-1	14500993	14500993	1	0	-1	14504937	14500993	-1
1	1	1119	0	14503819	14504937	1119	-1	-1	2	-1	14503819	14503819	1	0	-1	14504937	14500993	-1
1	0	767	0	14581975	14582741	767	-1	-1	2	-1	14581975	14581975	1	0	-1	14587081	14581975	-1
1	0	155	0	14586927	14587081	155	-1	-1	2	-1	14586927	14586927	1	0	-1	14587081	14581975	-1
1	1	508	0	14597491	14597998	508	-1	-1	2	-1	14597491	14597491	1	0	-1	14597998	14586927	-1
1	1	330	0	14599868	14600197	330	-1	-1	2	-1	14599868	14599868	1	0	-1	14659671	14599868	-1
1	0	340	0	14659332	14659671	340	-1	-1	2	-1	14659332	14659332	1	0	-1	14659671	14599868	-1
1	0	410	0	14661819	14662228	410	-1	-1	2	-1	14661819	14661819	1	0	-1	14662760	14661819	-1
1	1	68	0	14662693	14662760	68	-1	-1	2	-1	14662693	14662693	1	0	-1	14662760	14661819	-1
1	1	35	0	14720451	14720485	35	-1	-1	2	-1	14720451	14720451	1	0	-1	14722510	14720451	-1
1	1	80	0	14722431	14722510	80	-1	-1	2	-1	14722431	14722431	1	0	-1	14722510	14720451	-1
1	1	156	0	14724817	14724972	156	-1	-1	2	-1	14724817	14724817	1	0	-1	14725938	14724817	-1
1	1	56	0	14725883	14725938	56	-1	-1	2	-1	14725883	14725883	1	0	-1	14725938	14724817	-1
1	0	144	0	14737705	14737848	144	-1	-1	2	-1	14737705	14737705	1	0	-1	14739920	14737705	-1
1	0	1669	0	14738252	14739920	1669	-1	-1	2	-1	14738252	14738252	1	0	-1	14739920	14737705	-1
1	1	807	0	14742237	14743043	807	-1	-1	2	-1	14742237	14742237	1	0	-1	14746918	14742237	-1
1	0	1286	0	14745633	14746918	1286	-1	-1	2	-1	14745633	14745633	1	0	-1	14746918	14742237	-1
1	0	1653	0	14750124	14751776	1653	-1	-1	2	-1	14750124	14750124	1	0	-1	14761893	14750124	-1
1	1	1231	0	14760663	14761893	1231	-1	-1	2	-1	14760663	14760663	1	0	-1	14761893	14750124	-1
1	1	137	0	14762286	14762422	137	-1	-1	2	-1	14762286	14762286	1	0	-1	14764903	14762286	-1
1	1	55	0	14764849	14764903	55	-1	-1	2	-1	14764849	14764849	1	0	-1	14764903	14762286	-1
1	1	405	0	14769410	14769814	405	-1	-1	2	-1	14769410	14769410	1	0	-1	14779661	14769410	-1
1	0	3129	0	14776533	14779661	3129	-1	-1	2	-1	14776533	14776533	1	0	-1	14779661	14769410	-1
1	0	56	0	14784876	14784931	56	-1	-1	2	-1	14784876	14784876	1	0	-1	14858468	14784876	-1
1	0	642	0	14857827	14858468	642	-1	-1	2	-1	14857827	14857827	1	0	-1	14858468	14784876	-1
1	0	420	0	14861164	14861583	420	-1	-1	2	-1	14861164	14861164	1	0	-1	14881865	14861164	-1
1	1	504	0	14881362	14881865	504	-1	-1	2	-1	14881362	14881362	1	0	-1	14881865	14861164	-1
1	1	56	0	14887010	14887065	56	-1	-1	2	-1	14887010	14887010	1	0	-1	14887065	14881362	-1
1	1	1038	0	14892280	14893317	1038	-1	-1	2	-1	14892280	14892280	1	0	-1	14896201	14892280	-1
1	1	1627	0	14894575	14896201	1627	-1	-1	2	-1	14894575	14894575	1	0	-1	14896201	14892280	-1
1	0	406	0	14898037	14898442	406	-1	-1	2	-1	14898037	14898037	1	0	-1	14899274	14898037	-1
1	0	44	0	14899231	14899274	44	-1	-1	2	-1	14899231	14899231	1	0	-1	14899274	14898037	-1
1	0	262	0	14901320	14901581	262	-1	-1	2	-1	14901320	14901320	1	0	-1	14914521	14901320	-1
1	0	54	0	14914468	14914521	54	-1	-1	2	-1	14914468	14914468	1	0	-1	14914521	14901320	-1
1	0	48	0	14921578	14921625	48	-1	-1	2	-1	14921578	14921578	1	0	-1	14922751	14921578	-1
1	0	77	0	14922675	14922751	77	-1	-1	2	-1	14922675	14922675	1	0	-1	14922751	14921578	-1
1	0	83	0	14924600	14924682	83	-1	-1	2	-1	14924600	14924600	1	0	-1	14929865	14924600	-1
1	1	4816	0	14925050	14929865	4816	-1	-1	2	-1	14925050	14925050	1	0	-1	14929865	14924600	-1
1	1	1843	0	14932624	14934466	1843	-1	-1	2	-1	14932624	14932624	1	0	-1	14936573	14932624	-1
1	0	56	0	14936518	14936573	56	-1	-1	2	-1	14936518	14936518	1	0	-1	14936573	14932624	-1
1	1	1887	0	14939564	14941450	1887	-1	-1	2	-1	14939564	14939564	1	0	-1	14943553	14939564	-1
1	0	43	0	14943511	14943553	43	-1	-1	2	-1	14943511	14943511	1	0	-1	14943553	14939564	-1
1	0	69	0	14978425	14978493	69	-1	-1	2	-1	14978425	14978425	1	0	-1	14980646	14978425	-1
1	0	47	0	14980600	14980646	47	-1	-1	2	-1	14980600	14980600	1	0	-1	14980646	14978425	-1
1	0	156	0	14981573	14981728	156	-1	-1	2	-1	14981573	14981573	1	0	-1	14985405	14981573	-1
1	1	1693	0	14983713	14985405	1693	-1	-1	2	-1	14983713	14983713	1	0	-1	14985810	14983713	-1
1	1	38	0	14985773	14985810	38	-1	-1	2	-1	14985773	14985773	1	0	-1	14985810	14983713	-1
1	1	99	0	14987533	14987631	99	-1	-1	2	-1	14987533	14987533	1	0	-1	14990315	14987533	-1
1	1	149	0	14990167	14990315	149	-1	-1	2	-1	14990167	14990167	1	0	-1	14991271	14990167	-1
1	1	49	0	14991223	14991271	49	-1	-1	2	-1	14991223	14991223	1	0	-1	14991271	14990167	-1
1	1	945	0	14993063	14994007	945	-1	-1	2	-1	14993063	14993063	1	0	-1	14997053	14993063	-1
1	1	56	0	14996998	14997053	56	-1	-1	2	-1	14996998	14996998	1	0	-1	14997053	14993063	-1
1	1	1843	0	14999103	15000945	1843	-1	-1	2	-1	14999103	14999103	1	0	-1	15003991	14999103	-1
1	1	56	0	15003936	15003991	56	-1	-1	2	-1	15003936	15003936	1	0	-1	15003991	14999103	-1
1	1	1843	0	15006043	15007885	1843	-1	-1	2	-1	15006043	15006043	1	0	-1	15010931	15006043	-1
1	1	56	0	15010876	15010931	56	-1	-1	2	-1	15010876	15010876	1	0	-1	15010931	15006043	-1
1	0	116	0	15016204	15016319	116	-1	-1	2	-1	15016204	15016204	1	0	-1	15018472	15016204	-1
1	0	47	0	15018426	15018472	47	-1	-1	2	-1	15018426	15018426	1	0	-1	15018472	15016204	-1
1	0	156	0	15019399	15019554	156	-1	-1	2	-1	15019399	15019399	1	0	-1	15023619	15019399	-1
1	1	38	0	15023582	15023619	38	-1	-1	2	-1	15023582	15023582	1	0	-1	15023619	15019399	-1
1	1	99	0	15025342	15025440	99	-1	-1	2	-1	15025342	15025342	1	0	-1	15028123	15025342	-1
1	1	149	0	15027975	15028123	149	-1	-1	2	-1	15027975	15027975	1	0	-1	15028123	15025342	-1
1	1	49	0	15029031	15029079	49	-1	-1	2	-1	15029031	15029031	1	0	-1	15034968	15029031	-1
1	0	80	0	15034889	15034968	80	-1	-1	2	-1	15034889	15034889	1	0	-1	15034968	15029031	-1
1	0	34	0	15036915	15036948	34	-1	-1	2	-1	15036915	15036915	1	0	-1	15044620	15036915	-1
1	0	55	0	15044566	15044620	55	-1	-1	2	-1	15044566	15044566	1	0	-1	15044620	15036915	-1
1	0	83	0	15047043	15047125	83	-1	-1	2	-1	15047043	15047043	1	0	-1	15049130	15047043	-1
1	1	1738	0	15047393	15049130	1738	-1	-1	2	-1	15047393	15047393	1	0	-1	15049130	15047043	-1
1	0	817	0	15051165	15051981	817	-1	-1	2	-1	15051165	15051165	1	0	-1	15053336	15051165	-1
1	1	57	0	15053280	15053336	57	-1	-1	2	-1	15053280	15053280	1	0	-1	15053336	15051165	-1
1	0	794	0	15053751	15054544	794	-1	-1	2	-1	15053751	15053751	1	0	-1	15060061	15053751	-1
1	1	315	0	15059747	15060061	315	-1	-1	2	-1	15059747	15059747	1	0	-1	15060061	15053751	-1
1	1	1312	0	15061116	15062427	1312	-1	-1	2	-1	15061116	15061116	1	0	-1	15065107	15061116	-1
1	1	1202	0	15063906	15065107	1202	-1	-1	2	-1	15063906	15063906	1	0	-1	15065107	15061116	-1
1	1	1708	0	15065793	15067500	1708	-1	-1	2	-1	15065793	15065793	1	0	-1	15073828	15065793	-1
1	0	83	0	15073746	15073828	83	-1	-1	2	-1	15073746	15073746	1	0	-1	15073828	15065793	-1
1	1	1686	0	15074196	15075881	1686	-1	-1	2	-1	15074196	15074196	1	0	-1	15076921	15074196	-1
1	1	326	0	15076596	15076921	326	-1	-1	2	-1	15076596	15076596	1	0	-1	15076921	15074196	-1
1	1	89	0	15079891	15079979	89	-1	-1	2	-1	15079891	15079891	1	0	-1	15080882	15079891	-1
1	0	732	0	15080151	15080882	732	-1	-1	2	-1	15080151	15080151	1	0	-1	15080882	15079891	-1
1	0	56	0	15084122	15084177	56	-1	-1	2	-1	15084122	15084122	1	0	-1	15085009	15084122	-1
1	0	62	0	15084948	15085009	62	-1	-1	2	-1	15084948	15084948	1	0	-1	15085009	15084122	-1
1	0	56	0	15089643	15089698	56	-1	-1	2	-1	15089643	15089643	1	0	-1	15092219	15089643	-1
1	1	67	0	15092153	15092219	67	-1	-1	2	-1	15092153	15092153	1	0	-1	15092219	15089643	-1
1	1	65	0	15095221	15095285	65	-1	-1	2	-1	15095221	15095221	1	0	-1	15098082	15095221	-1
1	0	405	0	15097678	15098082	405	-1	-1	2	-1	15097678	15097678	1	0	-1	15098082	15095221	-1
1	1	750	0	15110715	15111464	750	-1	-1	2	-1	15110715	15110715	1	0	-1	15112071	15110715	-1
1	0	348	0	15111724	15112071	348	-1	-1	2	-1	15111724	15111724	1	0	-1	15112071	15110715	-1
1	1	450	0	15115783	15116232	450	-1	-1	2	-1	15115783	15115783	1	0	-1	15119455	15115783	-1
1	1	255	0	15119201	15119455	255	-1	-1	2	-1	15119201	15119201	1	0	-1	15119455	15115783	-1
1	1	42	0	15121826	15121867	42	-1	-1	2	-1	15121826	15121826	1	0	-1	15125446	15121826	-1
1	1	289	0	15125158	15125446	289	-1	-1	2	-1	15125158	15125158	1	0	-1	15125446	15121826	-1
1	1	116	0	15126857	15126972	116	-1	-1	2	-1	15126857	15126857	1	0	-1	15128145	15126857	-1
1	1	275	0	15127871	15128145	275	-1	-1	2	-1	15127871	15127871	1	0	-1	15128145	15126857	-1
1	1	1755	0	15145919	15147673	1755	-1	-1	2	-1	15145919	15145919	0	10632	-1	15155310	15145919	-1
1	0	1085	0	15154226	15155310	1085	-1	-1	2	-1	15154226	15154226	0	18939	-1	15168947	15154226	-1
1	1	1372	0	15167576	15168947	1372	-1	-1	2	-1	15167576	15167576	0	32289	-1	15168947	15154226	-1
1	1	76	0	15169383	15169458	76	-1	-1	2	-1	15169383	15169383	0	34096	-1	15173469	15169383	-1
1	1	48	0	15173422	15173469	48	-1	-1	2	-1	15173422	15173422	0	38135	-1	15173469	15169383	-1
1	0	50	0	15176323	15176372	50	-1	-1	2	-1	15176323	15176323	0	41036	-1	15184948	15176323	-1
1	0	902	0	15184047	15184948	902	-1	-1	2	-1	15184047	15184047	0	48760	-1	15184948	15176323	-1
1	1	200	0	15190513	15190712	200	-1	-1	2	-1	15190513	15190513	0	55226	-1	15190712	15184047	-1
1	1	517	0	15192352	15192868	517	-1	-1	2	-1	15192352	15192352	0	57065	-1	15192868	15190513	-1
1	1	875	0	15197670	15198544	875	-1	-1	2	-1	15197670	15197670	0	62383	-1	15204084	15197670	-1
1	1	522	0	15203563	15204084	522	-1	-1	2	-1	15203563	15203563	0	68276	-1	15204084	15197670	-1
1	1	1598	0	15211866	15213463	1598	-1	-1	2	-1	15211866	15211866	0	76579	-1	15221582	15211866	-1
1	1	112	0	15221471	15221582	112	-1	-1	2	-1	15221471	15221471	0	86184	-1	15221582	15211866	-1
1	1	1292	0	15222497	15223788	1292	-1	-1	2	-1	15222497	15222497	0	87210	-1	15226031	15222497	-1
1	1	116	0	15225916	15226031	116	-1	-1	2	-1	15225916	15225916	0	90629	-1	15227872	15225916	-1
1	1	992	0	15226881	15227872	992	-1	-1	2	-1	15226881	15226881	0	91594	-1	15227872	15225916	-1
1	1	1252	0	15230052	15231303	1252	-1	-1	2	-1	15230052	15230052	0	94765	-1	15231303	15226881	-1
1	1	1663	0	15233633	15235295	1663	-1	-1	2	-1	15233633	15233633	0	98346	-1	15240177	15233633	-1
1	0	55	0	15240123	15240177	55	-1	-1	2	-1	15240123	15240123	0	104836	-1	15240177	15233633	-1
1	0	53	0	15241806	15241858	53	-1	-1	2	-1	15241806	15241806	0	106519	-1	15242662	15241806	-1
1	0	149	0	15242514	15242662	149	-1	-1	2	-1	15242514	15242514	0	107227	-1	15242662	15241806	-1
1	1	1681	0	15243030	15244710	1681	-1	-1	2	-1	15243030	15243030	0	107743	-1	15247810	15243030	-1
1	0	684	0	15247127	15247810	684	-1	-1	2	-1	15247127	15247127	0	111840	-1	15247810	15243030	-1
1	1	74	0	15248093	15248166	74	-1	-1	2	-1	15248093	15248093	0	112806	-1	15248166	15247127	-1
1	0	391	0	15249005	15249395	391	-1	-1	2	-1	15249005	15249005	0	113718	-1	15258103	15249005	-1
1	1	176	0	15257928	15258103	176	-1	-1	2	-1	15257928	15257928	0	122641	-1	15265965	15257928	-1
1	0	394	0	15265572	15265965	394	-1	-1	2	-1	15265572	15265572	0	130285	-1	15266499	15265572	-1
1	1	68	0	15266432	15266499	68	-1	-1	2	-1	15266432	15266432	0	131145	-1	15266499	15265572	-1
1	0	115	0	15266918	15267032	115	-1	-1	2	-1	15266918	15266918	0	131631	-1	15271503	15266918	-1
1	0	410	0	15271094	15271503	410	-1	-1	2	-1	15271094	15271094	0	135807	-1	15271503	15266918	-1
1	1	68	0	15271986	15272053	68	-1	-1	2	-1	15271986	15271986	0	136699	-1	15278897	15271986	-1
1	1	113	0	15278785	15278897	113	-1	-1	2	-1	15278785	15278785	0	143498	-1	15278897	15271986	-1
1	1	1031	0	15279829	15280859	1031	-1	-1	2	-1	15279829	15279829	0	144542	-1	15283299	15279829	-1
1	1	116	0	15283184	15283299	116	-1	-1	2	-1	15283184	15283184	0	147897	-1	15283299	15279829	-1
1	1	989	0	15284164	15285152	989	-1	-1	2	-1	15284164	15284164	0	148877	-1	15290755	15284164	-1
1	1	27	0	15290729	15290755	27	-1	-1	2	-1	15290729	15290729	0	155442	-1	15301407	15290729	-1
1	1	642	0	15300766	15301407	642	-1	-1	2	-1	15300766	15300766	0	165479	-1	15301407	15290729	-1
1	1	1942	0	15314162	15316103	1942	-1	-1	2	-1	15314162	15314162	0	178875	-1	15321577	15314162	-1
1	1	1773	0	15319805	15321577	1773	-1	-1	2	-1	15319805	15319805	0	184518	-1	15321577	15314162	-1
1	1	1162	0	15329187	15330348	1162	-1	-1	2	-1	15329187	15329187	0	193900	-1	15337134	15329187	-1
1	1	1159	0	15335976	15337134	1159	-1	-1	2	-1	15335976	15335976	0	200689	-1	15338033	15335976	-1
1	0	491	0	15337543	15338033	491	-1	-1	2	-1	15337543	15337543	0	202256	-1	15338033	15335976	-1
1	1	1134	0	15338148	15339281	1134	-1	-1	2	-1	15338148	15338148	0	202861	-1	15339281	15337543	-1
1	0	585	0	15339715	15340299	585	-1	-1	2	-1	15339715	15339715	0	204428	-1	15340852	15339715	-1
1	1	48	0	15340805	15340852	48	-1	-1	2	-1	15340805	15340805	0	205518	-1	15340852	15339715	-1
1	0	58	0	15346671	15346728	58	-1	-1	2	-1	15346671	15346671	0	211384	-1	15347556	15346671	-1
1	1	383	0	15347174	15347556	383	-1	-1	2	-1	15347174	15347174	0	211887	-1	15347556	15346671	-1
1	0	69	0	15350704	15350772	69	-1	-1	2	-1	15350704	15350704	0	215417	-1	15352749	15350704	-1
1	1	1777	0	15350973	15352749	1777	-1	-1	2	-1	15350973	15350973	0	215686	-1	15352749	15350704	-1
1	0	40	0	15357321	15357360	40	-1	-1	2	-1	15357321	15357321	0	222034	-1	15358448	15357321	-1
1	0	155	0	15358294	15358448	155	-1	-1	2	-1	15358294	15358294	0	223007	-1	15358448	15357321	-1
1	0	96	0	15360989	15361084	96	-1	-1	2	-1	15360989	15360989	0	225702	-1	15361084	15358294	-1
1	0	149	0	15362729	15362877	149	-1	-1	2	-1	15362729	15362729	0	227442	-1	15364953	15362729	-1
1	1	1709	0	15363245	15364953	1709	-1	-1	2	-1	15363245	15363245	0	227958	-1	15364953	15362729	-1
1	0	49	0	15369524	15369572	49	-1	-1	2	-1	15369524	15369524	0	234237	-1	15370660	15369524	-1
1	0	155	0	15370506	15370660	155	-1	-1	2	-1	15370506	15370506	0	235219	-1	15370660	15369524	-1
1	0	96	0	15373206	15373301	96	-1	-1	2	-1	15373206	15373206	0	237919	-1	15373301	15370506	-1
1	0	149	0	15374945	15375093	149	-1	-1	2	-1	15374945	15374945	0	239658	-1	15377721	15374945	-1
1	1	2261	0	15375461	15377721	2261	-1	-1	2	-1	15375461	15375461	0	240174	-1	15377721	15374945	-1
1	1	58	0	15378196	15378253	58	-1	-1	2	-1	15378196	15378196	0	242909	-1	15378761	15378196	-1
1	0	108	0	15378654	15378761	108	-1	-1	2	-1	15378654	15378654	0	243367	-1	15378761	15378196	-1
1	1	652	0	15381159	15381810	652	-1	-1	2	-1	15381159	15381159	0	245872	-1	15383562	15381159	-1
1	1	1239	0	15382324	15383562	1239	-1	-1	2	-1	15382324	15382324	0	247037	-1	15409856	15382324	-1
1	1	49	0	15409808	15409856	49	-1	-1	2	-1	15409808	15409808	0	274521	-1	15409856	15382324	-1
1	1	64	0	15440264	15440327	64	-1	-1	2	-1	15440264	15440264	0	304977	-1	15474408	15440264	-1
1	1	291	0	15474118	15474408	291	-1	-1	2	-1	15474118	15474118	0	338831	-1	15474408	15440264	-1
1	1	537	0	15517917	15518453	537	-1	-1	2	-1	15517917	15517917	0	382630	-1	15568288	15517917	-1
1	0	69	0	15568220	15568288	69	-1	-1	2	-1	15568220	15568220	0	432933	-1	15568288	15517917	-1
1	1	410	0	15575215	15575624	410	-1	-1	2	-1	15575215	15575215	0	439928	-1	15579799	15575215	-1
1	1	113	0	15579687	15579799	113	-1	-1	2	-1	15579687	15579687	0	444400	-1	15579799	15575215	-1
1	0	69	0	15580193	15580261	69	-1	-1	2	-1	15580193	15580193	0	444906	-1	15581157	15580193	-1
1	1	409	0	15580749	15581157	409	-1	-1	2	-1	15580749	15580749	0	445462	-1	15581157	15580193	-1
1	0	172	0	15608786	15608957	172	-1	-1	2	-1	15608786	15608786	0	473499	-1	15608957	15580749	-1
1	0	403	0	15609623	15610025	403	-1	-1	2	-1	15609623	15609623	0	474336	-1	15619667	15609623	-1
1	0	105	0	15619563	15619667	105	-1	-1	2	-1	15619563	15619563	0	484276	-1	15619667	15609623	-1
1	1	28	0	15620483	15620510	28	-1	-1	2	-1	15620483	15620483	0	485196	-1	15620770	15620483	-1
1	0	224	0	15620547	15620770	224	-1	-1	2	-1	15620547	15620547	0	485260	-1	15620770	15620483	-1
1	0	116	0	15621714	15621829	116	-1	-1	2	-1	15621714	15621714	0	486427	-1	15625186	15621714	-1
1	0	1337	0	15623850	15625186	1337	-1	-1	2	-1	15623850	15623850	0	488563	-1	15625186	15621714	-1
1	0	279	0	15625197	15625475	279	-1	-1	2	-1	15625197	15625197	0	489910	-1	15630914	15625197	-1
1	0	72	0	15630843	15630914	72	-1	-1	2	-1	15630843	15630843	0	495556	-1	15630914	15625197	-1
1	0	150	0	15632281	15632430	150	-1	-1	2	-1	15632281	15632281	0	496994	-1	15634200	15632281	-1
1	0	1367	0	15632834	15634200	1367	-1	-1	2	-1	15632834	15632834	0	497547	-1	15634200	15632281	-1
1	1	1438	0	15634293	15635730	1438	-1	-1	2	-1	15634293	15634293	0	499006	-1	15641997	15634293	-1
1	0	105	0	15641893	15641997	105	-1	-1	2	-1	15641893	15641893	0	506606	-1	15641997	15634293	-1
1	0	52	0	15643472	15643523	52	-1	-1	2	-1	15643472	15643472	0	508185	-1	15644407	15643472	-1
1	1	412	0	15643996	15644407	412	-1	-1	2	-1	15643996	15643996	0	508709	-1	15644407	15643472	-1
1	1	517	0	15703951	15704467	517	-1	-1	2	-1	15703951	15703951	0	568664	-1	15734026	15703951	-1
1	1	34	0	15733993	15734026	34	-1	-1	2	-1	15733993	15733993	0	598706	-1	15734026	15703951	-1
1	1	147	0	15735430	15735576	147	-1	-1	2	-1	15735430	15735430	0	600143	-1	15736578	15735430	-1
1	1	998	0	15735581	15736578	998	-1	-1	2	-1	15735581	15735581	0	600294	-1	15736578	15735430	-1
1	1	199	0	15739585	15739783	199	-1	-1	2	-1	15739585	15739585	0	604298	-1	15739783	15735581	-1
1	1	110	0	15743334	15743443	110	-1	-1	2	-1	15743334	15743334	0	608047	-1	15890849	15743334	-1
1	0	1154	0	15889696	15890849	1154	-1	-1	2	-1	15889696	15889696	0	754409	-1	15908084	15889696	-1
1	1	398	0	15907687	15908084	398	-1	-1	2	-1	15907687	15907687	0	772400	-1	15908084	15889696	-1
1	1	69	0	15908550	15908618	69	-1	-1	2	-1	15908550	15908550	0	773263	-1	15909150	15908550	-1
1	1	26	0	15909125	15909150	26	-1	-1	2	-1	15909125	15909125	0	773838	-1	15909150	15908550	-1
1	1	456	0	15925953	15926408	456	-1	-1	2	-1	15925953	15925953	0	790666	-1	15937045	15925953	-1
1	0	406	0	15936640	15937045	406	-1	-1	2	-1	15936640	15936640	0	801353	-1	15937045	15925953	-1
1	1	35	0	15937555	15937589	35	-1	-1	2	-1	15937555	15937555	0	802268	-1	15961883	15937555	-1
1	1	42	0	15961842	15961883	42	-1	-1	2	-1	15961842	15961842	0	826555	-1	15961883	15937555	-1
1	1	67	0	15962784	15962850	67	-1	-1	2	-1	15962784	15962784	0	827497	-1	15963313	15962784	-1
1	1	46	0	15963268	15963313	46	-1	-1	2	-1	15963268	15963268	0	827981	-1	15963313	15962784	-1
1	1	57	0	15963747	15963803	57	-1	-1	2	-1	15963747	15963747	0	828460	-1	15993194	15963747	-1
1	1	644	0	15992551	15993194	644	-1	-1	2	-1	15992551	15992551	0	857264	-1	15993194	15963747	-1
1	0	47	0	16040125	16040171	47	-1	-1	2	-1	16040125	16040125	0	904838	-1	16040171	15992551	-1
1	0	34	0	16045579	16045612	34	-1	-1	2	-1	16045579	16045579	0	910292	-1	16046341	16045579	-1
1	0	47	0	16046295	16046341	47	-1	-1	2	-1	16046295	16046295	0	911008	-1	16046341	16045579	-1
1	0	138	0	16048055	16048192	138	-1	-1	2	-1	16048055	16048055	0	912768	-1	16054735	16048055	-1
1	0	34	0	16054702	16054735	34	-1	-1	2	-1	16054702	16054702	0	919415	-1	16054735	16048055	-1
1	0	468	0	16057206	16057673	468	-1	-1	2	-1	16057206	16057206	0	921919	-1	16115310	16057206	-1
1	1	67	0	16115244	16115310	67	-1	-1	2	-1	16115244	16115244	0	979957	-1	16115310	16057206	-1
1	1	99	0	16116262	16116360	99	-1	-1	2	-1	16116262	16116262	0	980975	-1	16162219	16116262	-1
1	0	881	0	16161339	16162219	881	-1	-1	2	-1	16161339	16161339	0	1026052	-1	16174147	16161339	-1
1	1	58	0	16174090	16174147	58	-1	-1	2	-1	16174090	16174090	0	1038803	-1	16174147	16161339	-1
1	1	421	0	16230678	16231098	421	-1	-1	2	-1	16230678	16230678	0	1095391	-1	16231098	16174090	-1
1	0	330	0	16285403	16285732	330	-1	-1	2	-1	16285403	16285403	0	1150116	-1	16415687	16285403	-1
1	1	191	0	16415497	16415687	191	-1	-1	2	-1	16415497	16415497	0	1280210	-1	16415687	16285403	-1
1	0	391	0	16994456	16994846	391	-1	-1	2	-1	16994456	16994456	0	1859169	-1	16994846	16415497	-1
1	1	58	0	16995317	16995374	58	-1	-1	2	-1	16995317	16995317	0	1860030	-1	17115238	16995317	-1
1	0	241	0	17114998	17115238	241	-1	-1	2	-1	17114998	17114998	0	1979711	-1	17115238	16995317	-1
1	0	241	0	17121941	17122181	241	-1	-1	2	-1	17121941	17121941	0	1986654	-1	17160967	17121941	-1
1	0	205	0	17160763	17160967	205	-1	-1	2	-1	17160763	17160763	0	2025476	-1	17208483	17160763	-1
1	1	27	0	17208457	17208483	27	-1	-1	2	-1	17208457	17208457	0	2073170	-1	17208483	17160763	-1
1	0	303	0	17225100	17225402	303	-1	-1	2	-1	17225100	17225100	0	2089813	-1	17225402	17208457	-1
1	1	1135	0	17301080	17302214	1135	-1	-1	2	-1	17301080	17301080	0	2165793	-1	17302214	17225100	-1
1	0	241	0	17698367	17698607	241	-1	-1	2	-1	17698367	17698367	0	2563080	-1	18482998	17698367	-1
1	1	1078	0	18481921	18482998	1078	-1	-1	2	-1	18481921	18481921	0	3346634	-1	19181430	18481921	-1
1	1	69	0	19181362	19181430	69	-1	-1	2	-1	19181362	19181362	0	4046075	-1	19181430	18481921	-1
1	0	76	0	20064869	20064944	76	-1	-1	2	-1	20064869	20064869	0	4929582	-1	20602973	20064869	-1
1	1	72	0	20602902	20602973	72	-1	-1	2	-1	20602902	20602902	0	5467615	-1	20606442	20602902	-1
1	0	119	0	20606324	20606442	119	-1	-1	2	-1	20606324	20606324	0	5471037	-1	20606442	20602902	-1
1	1	27	0	20713723	20713749	27	-1	-1	2	-1	20713723	20713723	0	5578436	-1	20806132	20713723	-1
1	1	45	0	20806088	20806132	45	-1	-1	2	-1	20806088	20806088	0	5670801	-1	20806132	20713723	-1
1	0	880	0	21524729	21525608	880	-1	-1	2	-1	21524729	21524729	0	6389442	-1	22173144	21524729	-1
1	0	144	0	22173001	22173144	144	-1	-1	2	-1	22173001	22173001	0	7037714	-1	24018737	22173001	-1
1	0	164	0	24018574	24018737	164	-1	-1	2	-1	24018574	24018574	0	8883287	-1	24984609	24018574	-1
1	0	255	0	24984355	24984609	255	-1	-1	2	-1	24984355	24984355	0	9849068	-1	24984609	-1	-1
2	1	693	-1	-1	-1	-1	-1	-1	2	-1	29534	30110343	0	2912492	-1	-1	-1	-1
2	0	689	-1	-1	-1	-1	-1	-1	2	-1	58851	30139660	0	2883175	-1	-1	-1	-1
2	0	690	-1	-1	-1	-1	-1	-1	2	-1	1632845	31713654	0	1309181	-1	-1	-1	-1
2	1	690	-1	-1	-1	-1	-1	-1	2	-1	1782695	31863504	0	1159331	-1	-1	-1	-1
2	0	747	-1	-1	-1	-1	-1	-1	2	-1	2506152	32586961	0	435874	-1	-1	-1	-1
2	0	745	-1	-1	-1	-1	-1	-1	2	-1	3080738	33161547	1	0	-1	-1	-1	-1
2	0	665	-1	-1	-1	-1	-1	-1	2	-1	3293994	33374803	1	0	-1	-1	-1	-1
2	1	125	-1	-1	-1	-1	-1	-1	2	-1	3334445	33415254	1	0	-1	-1	-1	-1
2	0	746	-1	-1	-1	-1	-1	-1	2	-1	3717012	33797821	1	0	-1	-1	-1	-1
2	0	747	-1	-1	-1	-1	-1	-1	2	-1	3799851	33880660	0	5357	-1	-1	-1	-1
2	1	286	-1	-1	-1	-1	-1	-1	2	-1	3838593	33919402	0	44099	-1	-1	-1	-1
2	0	690	-1	-1	-1	-1	-1	-1	2	-1	4041725	34122534	0	247231	-1	-1	-1	-1
2	0	690	-1	-1	-1	-1	-1	-1	2	-1	4318003	34398812	0	523509	-1	-1	-1	-1
2	1	690	-1	-1	-1	-1	-1	-1	2	-1	4438124	34518933	0	643630	-1	-1	-1	-1
2	1	681	-1	-1	-1	-1	-1	-1	2	-1	4667012	34747821	0	872518	-1	-1	-1	-1
2	1	745	-1	-1	-1	-1	-1	-1	2	-1	4790650	34871459	0	996156	-1	-1	-1	-1
2	1	686	-1	-1	-1	-1	-1	-1	2	-1	4991846	35072655	0	1197352	-1	-1	-1	-1
2	1	634	-1	-1	-1	-1	-1	-1	2	-1	5049014	35129823	0	1254520	-1	-1	-1	-1
2	1	210	-1	-1	-1	-1	-1	-1	2	-1	5086912	35167721	0	1292418	-1	-1	-1	-1
2	1	193	-1	-1	-1	-1	-1	-1	2	-1	5198086	35278895	0	1403592	-1	-1	-1	-1
2	1	747	-1	-1	-1	-1	-1	-1	2	-1	5203626	35284435	0	1409132	-1	-1	-1	-1
2	0	405	-1	-1	-1	-1	-1	-1	2	-1	5230729	35311538	0	1436235	-1	-1	-1	-1
2	0	693	-1	-1	-1	-1	-1	-1	2	-1	5330763	35411572	0	1536269	-1	-1	-1	-1
2	0	693	-1	-1	-1	-1	-1	-1	2	-1	5478477	35559286	0	1683983	-1	-1	-1	-1
2	1	687	-1	-1	-1	-1	-1	-1	2	-1	5510364	35591173	0	1715870	-1	-1	-1	-1
2	1	747	-1	-1	-1	-1	-1	-1	2	-1	5518468	35599277	0	1723974	-1	-1	-1	-1
2	0	690	-1	-1	-1	-1	-1	-1	2	-1	5827414	35908223	0	2032920	-1	-1	-1	-1
2	0	746	-1	-1	-1	-1	-1	-1	2	-1	5851075	35931884	0	2056581	-1	-1	-1	-1
2	0	693	-1	-1	-1	-1	-1	-1	2	-1	6054361	36135170	0	2259867	-1	-1	-1	-1
2	1	673	-1	-1	-1	-1	-1	-1	2	-1	6499749	36580558	0	2705255	-1	13421	-1	-1
2	0	1350	0	12072	13421	1350	-1	-1	2	-1	12072	30092881	0	2929954	-1	13421	-1	-1
2	0	1321	0	15330	16650	1321	-1	-1	2	-1	15330	30096139	0	2926696	-1	28428	15330	-1
2	0	2279	0	26150	28428	2279	-1	-1	2	-1	26150	30106959	0	2915876	-1	28428	15330	-1
2	1	76	0	30921	30996	76	-1	-1	2	-1	30921	30111730	0	2911105	-1	30996	26150	-1
2	1	76	0	33855	33930	76	-1	-1	2	-1	33855	30114664	0	2908171	-1	63007	33855	-1
2	0	1321	0	61687	63007	1321	-1	-1	2	-1	61687	30142496	0	2880339	-1	67112	61687	-1
2	0	1528	0	65585	67112	1528	-1	-1	2	-1	65585	30146394	0	2876441	-1	67112	61687	-1
2	1	1330	0	1225237	1226566	1330	-1	-1	2	-1	1225237	31306046	0	1716789	-1	1226566	65585	-1
2	1	350	0	1243671	1244020	350	-1	-1	2	-1	1243671	31324480	0	1698355	-1	1244020	1225237	-1
2	0	47	0	1298011	1298057	47	-1	-1	2	-1	1298011	31378820	0	1644015	-1	1299114	1298011	-1
2	1	592	0	1298523	1299114	592	-1	-1	2	-1	1298523	31379332	0	1643503	-1	1299114	1298011	-1
2	1	355	0	1302595	1302949	355	-1	-1	2	-1	1302595	31383404	0	1639431	-1	1302949	1298523	-1
2	0	75	0	1371548	1371622	75	-1	-1	2	-1	1371548	31452357	0	1570478	-1	1371622	1302595	-1
2	1	61	0	1372112	1372172	61	-1	-1	2	-1	1372112	31452921	0	1569914	-1	1412617	1372112	-1
2	1	1219	0	1411399	1412617	1219	-1	-1	2	-1	1411399	31492208	0	1530627	-1	1412617	1372112	-1
2	0	149	0	1548326	1548474	149	-1	-1	2	-1	1548326	31629135	0	1393700	-1	1605015	1548326	-1
2	1	69	0	1604947	1605015	69	-1	-1	2	-1	1604947	31685756	0	1337079	-1	1607363	1604947	-1
2	0	421	0	1606943	1607363	421	-1	-1	2	-1	1606943	31687752	0	1335083	-1	1607363	1604947	-1
2	0	423	0	1607780	1608202	423	-1	-1	2	-1	1607780	31688589	0	1334246	-1	1629784	1607780	-1
2	0	1120	0	1628665	1629784	1120	-1	-1	2	-1	1628665	31709474	0	1313361	-1	1629784	1607780	-1
2	0	1110	0	1635366	1636475	1110	-1	-1	2	-1	1635366	31716175	0	1306660	-1	1636475	1628665	-1
2	1	251	0	1785500	1785750	251	-1	-1	2	-1	1785500	31866309	0	1156526	-1	1964784	1785500	-1
2	1	645	0	1964140	1964784	645	-1	-1	2	-1	1964140	32044949	0	977886	-1	2105446	1964140	-1
2	1	280	0	2105167	2105446	280	-1	-1	2	-1	2105167	32185976	0	836859	-1	2226408	2105167	-1
2	0	38	0	2226371	2226408	38	-1	-1	2	-1	2226371	32307180	0	715655	-1	2294960	2226371	-1
2	1	94	0	2294867	2294960	94	-1	-1	2	-1	2294867	32375676	0	647159	-1	2294960	2226371	-1
2	0	88	0	2300019	2300106	88	-1	-1	2	-1	2300019	32380828	0	642007	-1	2373346	2300019	-1
2	0	69	0	2373278	2373346	69	-1	-1	2	-1	2373278	32454087	0	568748	-1	2374228	2373278	-1
2	1	407	0	2373822	2374228	407	-1	-1	2	-1	2373822	32454631	0	568204	-1	2374228	2373278	-1
2	0	358	0	2380601	2380958	358	-1	-1	2	-1	2380601	32461410	0	561425	-1	2381647	2380601	-1
2	1	61	0	2381587	2381647	61	-1	-1	2	-1	2381587	32462396	0	560439	-1	2381647	2380601	-1
2	0	602	0	2388179	2388780	602	-1	-1	2	-1	2388179	32468988	0	553847	-1	2391463	2388179	-1
2	0	93	0	2391371	2391463	93	-1	-1	2	-1	2391371	32472180	0	550655	-1	2391463	2388179	-1
2	0	104	0	2398421	2398524	104	-1	-1	2	-1	2398421	32479230	0	543605	-1	2401960	2398421	-1
2	1	1839	0	2400122	2401960	1839	-1	-1	2	-1	2400122	32480931	0	541904	-1	2401960	2398421	-1
2	0	55	0	2404391	2404445	55	-1	-1	2	-1	2404391	32485200	0	537635	-1	2407054	2404391	-1
2	0	137	0	2406918	2407054	137	-1	-1	2	-1	2406918	32487727	0	535108	-1	2407054	2404391	-1
2	1	639	0	2407443	2408081	639	-1	-1	2	-1	2407443	32488252	0	534583	-1	2418123	2407443	-1
2	1	516	0	2417608	2418123	516	-1	-1	2	-1	2417608	32498417	0	524418	-1	2418123	2407443	-1
2	1	511	0	2421658	2422168	511	-1	-1	2	-1	2421658	32502467	0	520368	-1	2448500	2421658	-1
2	1	1764	0	2446737	2448500	1764	-1	-1	2	-1	2446737	32527546	0	495289	-1	2448500	2421658	-1
2	1	1704	0	2451469	2453172	1704	-1	-1	2	-1	2451469	32532278	0	490557	-1	2461462	2451469	-1
2	1	152	0	2461311	2461462	152	-1	-1	2	-1	2461311	32542120	0	480715	-1	2461462	2451469	-1
2	1	179	0	2461507	2461685	179	-1	-1	2	-1	2461507	32542316	0	480519	-1	2463073	2461507	-1
2	0	279	0	2462795	2463073	279	-1	-1	2	-1	2462795	32543604	0	479231	-1	2463073	2461507	-1
2	1	710	0	2464242	2464951	710	-1	-1	2	-1	2464242	32545051	0	477784	-1	2465622	2464242	-1
2	1	83	0	2465540	2465622	83	-1	-1	2	-1	2465540	32546349	0	476486	-1	2465622	2464242	-1
2	0	54	0	2466030	2466083	54	-1	-1	2	-1	2466030	32546839	0	475996	-1	2466984	2466030	-1
2	0	409	0	2466576	2466984	409	-1	-1	2	-1	2466576	32547385	0	475450	-1	2466984	2466030	-1
2	0	683	0	2468086	2468768	683	-1	-1	2	-1	2468086	32548895	0	473940	-1	2468768	2466576	-1
2	1	58	0	2469176	2469233	58	-1	-1	2	-1	2469176	32549985	0	472850	-1	2488974	2469176	-1
2	1	83	0	2488892	2488974	83	-1	-1	2	-1	2488892	32569701	0	453134	-1	2490704	2488892	-1
2	1	99	0	2490606	2490704	99	-1	-1	2	-1	2490606	32571415	0	451420	-1	2490704	2488892	-1
2	1	155	0	2492204	2492358	155	-1	-1	2	-1	2492204	32573013	0	449822	-1	2493340	2492204	-1
2	1	49	0	2493292	2493340	49	-1	-1	2	-1	2493292	32574101	0	448734	-1	2493340	2492204	-1
2	0	40	0	2504064	2504103	40	-1	-1	2	-1	2504064	32584873	0	437962	-1	2505177	2504064	-1
2	0	149	0	2505029	2505177	149	-1	-1	2	-1	2505029	32585838	0	436997	-1	2505177	2504064	-1
2	0	137	0	2509030	2509166	137	-1	-1	2	-1	2509030	32589839	0	432996	-1	2509166	2505029	-1
2	0	404	0	2509640	2510043	404	-1	-1	2	-1	2509640	32590449	0	432386	-1	2540952	2509640	-1
2	0	184	0	2540769	2540952	184	-1	-1	2	-1	2540769	32621578	0	401257	-1	2577236	2540769	-1
2	1	1842	0	2575395	2577236	1842	-1	-1	2	-1	2575395	32656204	0	366631	-1	2577236	2540769	-1
2	1	404	0	2618349	2618752	404	-1	-1	2	-1	2618349	32699158	0	323677	-1	2622977	2618349	-1
2	1	1822	0	2621156	2622977	1822	-1	-1	2	-1	2621156	32701965	0	320870	-1	2622977	2618349	-1
2	0	399	0	2687586	2687984	399	-1	-1	2	-1	2687586	32768395	0	254440	-1	2688545	2687586	-1
2	1	61	0	2688485	2688545	61	-1	-1	2	-1	2688485	32769294	0	253541	-1	2688545	2687586	-1
2	1	359	0	2691777	2692135	359	-1	-1	2	-1	2691777	32772586	0	250249	-1	2699767	2691777	-1
2	0	1464	0	2698304	2699767	1464	-1	-1	2	-1	2698304	32779113	0	243722	-1	2699767	2691777	-1
2	1	82	0	2705705	2705786	82	-1	-1	2	-1	2705705	32786514	0	236321	-1	2705786	2698304	-1
2	0	1256	0	2706327	2707582	1256	-1	-1	2	-1	2706327	32787136	0	235699	-1	2721900	2706327	-1
2	0	1606	0	2720295	2721900	1606	-1	-1	2	-1	2720295	32801104	0	221731	-1	2745084	2720295	-1
2	0	58	0	2745027	2745084	58	-1	-1	2	-1	2745027	32825836	0	196999	-1	2745084	2720295	-1
2	1	455	0	2745490	2745944	455	-1	-1	2	-1	2745490	32826299	0	196536	-1	2770595	2745490	-1
2	1	64	0	2770532	2770595	64	-1	-1	2	-1	2770532	32851341	0	171494	-1	2786966	2770532	-1
2	1	1574	0	2785393	2786966	1574	-1	-1	2	-1	2785393	32866202	0	156633	-1	2788877	2785393	-1
2	0	451	0	2788427	2788877	451	-1	-1	2	-1	2788427	32869236	0	153599	-1	2788877	2785393	-1
2	1	200	0	2789430	2789629	200	-1	-1	2	-1	2789430	32870239	0	152596	-1	2791955	2789430	-1
2	1	116	0	2791840	2791955	116	-1	-1	2	-1	2791840	32872649	0	150186	-1	2791955	2789430	-1
2	0	61	0	2803384	2803444	61	-1	-1	2	-1	2803384	32884193	0	138642	-1	2811727	2803384	-1
2	1	1053	0	2810675	2811727	1053	-1	-1	2	-1	2810675	32891484	0	131351	-1	2811727	2803384	-1
2	0	100	0	2816831	2816930	100	-1	-1	2	-1	2816831	32897640	0	125195	-1	2823887	2816831	-1
2	1	93	0	2823795	2823887	93	-1	-1	2	-1	2823795	32904604	0	118231	-1	2823887	2816831	-1
2	1	35	0	2823976	2824010	35	-1	-1	2	-1	2823976	32904785	0	118050	-1	2830327	2823976	-1
2	1	3929	0	2826399	2830327	3929	-1	-1	2	-1	2826399	32907208	0	115627	-1	2830327	2823976	-1
2	1	1248	0	2831409	2832656	1248	-1	-1	2	-1	2831409	32912218	0	110617	-1	2838502	2831409	-1
2	1	206	0	2838297	2838502	206	-1	-1	2	-1	2838297	32919106	0	103729	-1	2838502	2831409	-1
2	1	116	0	2838985	2839100	116	-1	-1	2	-1	2838985	32919794	0	103041	-1	2840269	2838985	-1
2	1	276	0	2839994	2840269	276	-1	-1	2	-1	2839994	32920803	0	102032	-1	2840269	2838985	-1
2	0	1247	0	2854674	2855920	1247	-1	-1	2	-1	2854674	32935483	0	87352	-1	2872383	2854674	-1
2	0	1564	0	2870820	2872383	1564	-1	-1	2	-1	2870820	32951629	0	71206	-1	2872383	2854674	-1
2	0	69	0	2877881	2877949	69	-1	-1	2	-1	2877881	32958690	0	64145	-1	2879403	2877881	-1
2	0	147	0	2879257	2879403	147	-1	-1	2	-1	2879257	32960066	0	62769	-1	2879403	2877881	-1
2	0	1610	0	2879797	2881406	1610	-1	-1	2	-1	2879797	32960606	0	62229	-1	2891181	2879797	-1
2	0	54	0	2891128	2891181	54	-1	-1	2	-1	2891128	32971937	0	50898	-1	2891181	2879797	-1
2	0	1096	0	2997272	2998367	1096	-1	-1	2	-1	2997272	33078081	1	0	-1	2998367	2891128	-1
2	0	155	0	3079713	3079867	155	-1	-1	2	-1	3079713	33160522	1	0	-1	3079867	2997272	-1
2	0	99	0	3082313	3082411	99	-1	-1	2	-1	3082313	33163122	1	0	-1	3082411	3079713	-1
2	1	1599	0	3089876	3091474	1599	-1	-1	2	-1	3089876	33170685	1	0	-1	3095473	3089876	-1
2	1	491	0	3094983	3095473	491	-1	-1	2	-1	3094983	33175792	1	0	-1	3095473	3089876	-1
2	0	74	0	3096117	3096190	74	-1	-1	2	-1	3096117	33176926	1	0	-1	3097077	3096117	-1
2	1	47	0	3097031	3097077	47	-1	-1	2	-1	3097031	33177840	1	0	-1	3097077	3096117	-1
2	1	118	0	3097536	3097653	118	-1	-1	2	-1	3097536	33178345	1	0	-1	3100147	3097536	-1
2	1	48	0	3100100	3100147	48	-1	-1	2	-1	3100100	33180909	1	0	-1	3100147	3097536	-1
2	1	491	0	3105682	3106172	491	-1	-1	2	-1	3105682	33186491	1	0	-1	3109720	3105682	-1
2	0	802	0	3108919	3109720	802	-1	-1	2	-1	3108919	33189728	1	0	-1	3109720	3105682	-1
2	0	47	0	3131106	3131152	47	-1	-1	2	-1	3131106	33211915	1	0	-1	3133441	3131106	-1
2	1	658	0	3132784	3133441	658	-1	-1	2	-1	3132784	33213593	1	0	-1	3138874	3132784	-1
2	0	215	0	3138660	3138874	215	-1	-1	2	-1	3138660	33219469	1	0	-1	3138874	3132784	-1
2	0	404	0	3142325	3142728	404	-1	-1	2	-1	3142325	33223134	1	0	-1	3143256	3142325	-1
2	1	61	0	3143196	3143256	61	-1	-1	2	-1	3143196	33224005	1	0	-1	3143256	3142325	-1
2	1	564	0	3146354	3146917	564	-1	-1	2	-1	3146354	33227163	1	0	-1	3150080	3146354	-1
2	0	189	0	3149892	3150080	189	-1	-1	2	-1	3149892	33230701	1	0	-1	3153086	3149892	-1
2	0	43	0	3153044	3153086	43	-1	-1	2	-1	3153044	33233853	1	0	-1	3155352	3153044	-1
2	0	262	0	3155091	3155352	262	-1	-1	2	-1	3155091	33235900	1	0	-1	3155352	3153044	-1
2	1	189	0	3216576	3216764	189	-1	-1	2	-1	3216576	33297385	1	0	-1	3225968	3216576	-1
2	0	1290	0	3224679	3225968	1290	-1	-1	2	-1	3224679	33305488	1	0	-1	3225968	3216576	-1
2	0	74	0	3531293	3531366	74	-1	-1	2	-1	3531293	33612102	1	0	-1	3532971	3531293	-1
2	1	1048	0	3531924	3532971	1048	-1	-1	2	-1	3531924	33612733	1	0	-1	3532971	3531293	-1
2	1	1408	0	3535030	3536437	1408	-1	-1	2	-1	3535030	33615839	1	0	-1	3538740	3535030	-1
2	0	1374	0	3537367	3538740	1374	-1	-1	2	-1	3537367	33618176	1	0	-1	3538740	3535030	-1
2	1	61	0	3539226	3539286	61	-1	-1	2	-1	3539226	33620035	1	0	-1	3542077	3539226	-1
2	1	1021	0	3541057	3542077	1021	-1	-1	2	-1	3541057	33621866	1	0	-1	3542077	3539226	-1
2	1	46	0	3544502	3544547	46	-1	-1	2	-1	3544502	33625311	1	0	-1	3545838	3544502	-1
2	0	161	0	3545678	3545838	161	-1	-1	2	-1	3545678	33626487	1	0	-1	3545838	3544502	-1
2	0	55	0	3547071	3547125	55	-1	-1	2	-1	3547071	33627880	1	0	-1	3549737	3547071	-1
2	0	137	0	3549601	3549737	137	-1	-1	2	-1	3549601	33630410	1	0	-1	3549737	3547071	-1
2	0	1239	0	3550128	3551366	1239	-1	-1	2	-1	3550128	33630937	1	0	-1	3556328	3550128	-1
2	1	2757	0	3553572	3556328	2757	-1	-1	2	-1	3553572	33634381	1	0	-1	3556328	3550128	-1
2	1	99	0	3556780	3556878	99	-1	-1	2	-1	3556780	33637589	1	0	-1	3557887	3556780	-1
2	0	409	0	3557479	3557887	409	-1	-1	2	-1	3557479	33638288	1	0	-1	3557887	3556780	-1
2	1	60	0	3558398	3558457	60	-1	-1	2	-1	3558398	33639207	1	0	-1	3558896	3558398	-1
2	0	66	0	3558831	3558896	66	-1	-1	2	-1	3558831	33639640	1	0	-1	3558896	3558398	-1
2	0	58	0	3561136	3561193	58	-1	-1	2	-1	3561136	33641945	1	0	-1	3561661	3561136	-1
2	0	45	0	3561617	3561661	45	-1	-1	2	-1	3561617	33642426	1	0	-1	3561661	3561136	-1
2	1	885	0	3573407	3574291	885	-1	-1	2	-1	3573407	33654216	1	0	-1	3574291	3561617	-1
2	0	1672	0	3599389	3601060	1672	-1	-1	2	-1	3599389	33680198	1	0	-1	3602768	3599389	-1
2	1	61	0	3602708	3602768	61	-1	-1	2	-1	3602708	33683517	1	0	-1	3602768	3599389	-1
2	1	1360	0	3603399	3604758	1360	-1	-1	2	-1	3603399	33684208	1	0	-1	3607810	3603399	-1
2	1	196	0	3607615	3607810	196	-1	-1	2	-1	3607615	33688424	1	0	-1	3607810	3603399	-1
2	1	32	0	3609033	3609064	32	-1	-1	2	-1	3609033	33689842	1	0	-1	3613477	3609033	-1
2	0	102	0	3613376	3613477	102	-1	-1	2	-1	3613376	33694185	1	0	-1	3613477	3609033	-1
2	1	394	0	3624828	3625221	394	-1	-1	2	-1	3624828	33705637	1	0	-1	3626918	3624828	-1
2	1	1609	0	3625310	3626918	1609	-1	-1	2	-1	3625310	33706119	1	0	-1	3626918	3624828	-1
2	0	97	0	3627276	3627372	97	-1	-1	2	-1	3627276	33708085	1	0	-1	3629747	3627276	-1
2	1	894	0	3628854	3629747	894	-1	-1	2	-1	3628854	33709663	1	0	-1	3629747	3627276	-1
2	0	83	0	3630530	3630612	83	-1	-1	2	-1	3630530	33711339	1	0	-1	3632701	3630530	-1
2	1	1722	0	3630980	3632701	1722	-1	-1	2	-1	3630980	33711789	1	0	-1	3632701	3630530	-1
2	1	186	0	3634289	3634474	186	-1	-1	2	-1	3634289	33715098	1	0	-1	3635674	3634289	-1
2	1	1193	0	3634482	3635674	1193	-1	-1	2	-1	3634482	33715291	1	0	-1	3635674	3634289	-1
2	1	184	0	3640733	3640916	184	-1	-1	2	-1	3640733	33721542	1	0	-1	3641791	3640733	-1
2	1	834	0	3640958	3641791	834	-1	-1	2	-1	3640958	33721767	1	0	-1	3641791	3640733	-1
2	1	189	0	3641797	3641985	189	-1	-1	2	-1	3641797	33722606	1	0	-1	3643245	3641797	-1
2	1	1253	0	3641993	3643245	1253	-1	-1	2	-1	3641993	33722802	1	0	-1	3643245	3641797	-1
2	1	673	0	3643252	3643924	673	-1	-1	2	-1	3643252	33724061	1	0	-1	3644504	3643252	-1
2	1	573	0	3643932	3644504	573	-1	-1	2	-1	3643932	33724741	1	0	-1	3644504	3643252	-1
2	1	672	0	3644511	3645182	672	-1	-1	2	-1	3644511	33725320	1	0	-1	3645762	3644511	-1
2	1	573	0	3645190	3645762	573	-1	-1	2	-1	3645190	33725999	1	0	-1	3645762	3644511	-1
2	1	673	0	3645769	3646441	673	-1	-1	2	-1	3645769	33726578	1	0	-1	3646601	3645769	-1
2	1	153	0	3646449	3646601	153	-1	-1	2	-1	3646449	33727258	1	0	-1	3646601	3645769	-1
2	1	673	0	3646633	3647305	673	-1	-1	2	-1	3646633	33727442	1	0	-1	3648082	3646633	-1
2	1	770	0	3647313	3648082	770	-1	-1	2	-1	3647313	33728122	1	0	-1	3648082	3646633	-1
2	1	381	0	3648090	3648470	381	-1	-1	2	-1	3648090	33728899	1	0	-1	3648664	3648090	-1
2	1	187	0	3648478	3648664	187	-1	-1	2	-1	3648478	33729287	1	0	-1	3648664	3648090	-1
2	1	880	0	3649056	3649935	880	-1	-1	2	-1	3649056	33729865	1	0	-1	3658221	3649056	-1
2	1	407	0	3657815	3658221	407	-1	-1	2	-1	3657815	33738624	1	0	-1	3658221	3649056	-1
2	1	58	0	3658675	3658732	58	-1	-1	2	-1	3658675	33739484	1	0	-1	3659784	3658675	-1
2	1	71	0	3659714	3659784	71	-1	-1	2	-1	3659714	33740523	1	0	-1	3659784	3658675	-1
2	1	32	0	3661007	3661038	32	-1	-1	2	-1	3661007	33741816	1	0	-1	3665443	3661007	-1
2	0	37	0	3665407	3665443	37	-1	-1	2	-1	3665407	33746216	1	0	-1	3665443	3661007	-1
2	0	87	0	3668701	3668787	87	-1	-1	2	-1	3668701	33749510	1	0	-1	3670533	3668701	-1
2	0	340	0	3670194	3670533	340	-1	-1	2	-1	3670194	33751003	1	0	-1	3670646	3670194	-1
2	1	58	0	3670589	3670646	58	-1	-1	2	-1	3670589	33751398	1	0	-1	3670646	3670194	-1
2	1	83	0	3681948	3682030	83	-1	-1	2	-1	3681948	33762757	1	0	-1	3682030	3670589	-1
2	1	99	0	3683680	3683778	99	-1	-1	2	-1	3683680	33764489	1	0	-1	3690613	3683680	-1
2	1	1099	0	3689515	3690613	1099	-1	-1	2	-1	3689515	33770324	1	0	-1	3700616	3689515	-1
2	1	1856	0	3698761	3700616	1856	-1	-1	2	-1	3698761	33779570	1	0	-1	3715935	3698761	-1
2	0	49	0	3715887	3715935	49	-1	-1	2	-1	3715887	33796696	1	0	-1	3715935	3698761	-1
2	0	99	0	3718599	3718697	99	-1	-1	2	-1	3718599	33799408	1	0	-1	3718697	3715887	-1
2	0	83	0	3719633	3719715	83	-1	-1	2	-1	3719633	33800442	1	0	-1	3721940	3719633	-1
2	1	1858	0	3720083	3721940	1858	-1	-1	2	-1	3720083	33800892	1	0	-1	3721940	3719633	-1
2	1	467	0	3756931	3757397	467	-1	-1	2	-1	3756931	33837740	1	0	-1	3763020	3756931	-1
2	0	409	0	3762612	3763020	409	-1	-1	2	-1	3762612	33843421	1	0	-1	3763020	3756931	-1
2	1	67	0	3763494	3763560	67	-1	-1	2	-1	3763494	33844303	1	0	-1	3764065	3763494	-1
2	0	116	0	3763950	3764065	116	-1	-1	2	-1	3763950	33844759	1	0	-1	3764065	3763494	-1
2	1	407	0	3764619	3765025	407	-1	-1	2	-1	3764619	33845428	1	0	-1	3765518	3764619	-1
2	1	68	0	3765451	3765518	68	-1	-1	2	-1	3765451	33846260	1	0	-1	3765518	3764619	-1
2	1	60	0	3772006	3772065	60	-1	-1	2	-1	3772006	33852815	1	0	-1	3772579	3772006	-1
2	0	52	0	3772528	3772579	52	-1	-1	2	-1	3772528	33853337	1	0	-1	3772579	3772006	-1
2	1	638	0	3773042	3773679	638	-1	-1	2	-1	3773042	33853851	1	0	-1	3774541	3773042	-1
2	0	374	0	3774168	3774541	374	-1	-1	2	-1	3774168	33854977	1	0	-1	3775723	3774168	-1
2	1	95	0	3775629	3775723	95	-1	-1	2	-1	3775629	33856438	1	0	-1	3775723	3774168	-1
2	1	57	0	3776755	3776811	57	-1	-1	2	-1	3776755	33857564	1	0	-1	3780639	3776755	-1
2	1	1810	0	3778830	3780639	1810	-1	-1	2	-1	3778830	33859639	1	0	-1	3780639	3776755	-1
2	0	378	0	3781561	3781938	378	-1	-1	2	-1	3781561	33862370	1	0	-1	3782465	3781561	-1
2	1	61	0	3782405	3782465	61	-1	-1	2	-1	3782405	33863214	1	0	-1	3782465	3781561	-1
2	0	115	0	3782865	3782979	115	-1	-1	2	-1	3782865	33863674	1	0	-1	3794642	3782865	-1
2	0	1523	0	3793120	3794642	1523	-1	-1	2	-1	3793120	33873929	1	0	-1	3794642	3782865	-1
2	0	782	0	3794711	3795492	782	-1	-1	2	-1	3794711	33875520	0	217	-1	3795492	3793120	-1
2	0	76	0	3798651	3798726	76	-1	-1	2	-1	3798651	33879460	0	4157	-1	3803633	3798651	-1
2	0	268	0	3803366	3803633	268	-1	-1	2	-1	3803366	33884175	0	8872	-1	3807216	3803366	-1
2	0	56	0	3807161	3807216	56	-1	-1	2	-1	3807161	33887970	0	12667	-1	3807216	3803366	-1
2	0	58	0	3807984	3808041	58	-1	-1	2	-1	3807984	33888793	0	13490	-1	3810634	3807984	-1
2	0	404	0	3810231	3810634	404	-1	-1	2	-1	3810231	33891040	0	15737	-1	3810634	3807984	-1
2	0	201	0	3812329	3812529	201	-1	-1	2	-1	3812329	33893138	0	17835	-1	3813729	3812329	-1
2	1	902	0	3812828	3813729	902	-1	-1	2	-1	3812828	33893637	0	18334	-1	3813729	3812329	-1
2	0	55	0	3818456	3818510	55	-1	-1	2	-1	3818456	33899265	0	23962	-1	3818510	3812828	-1
2	0	83	0	3820925	3821007	83	-1	-1	2	-1	3820925	33901734	0	26431	-1	3827853	3820925	-1
2	0	2495	0	3825359	3827853	2495	-1	-1	2	-1	3825359	33906168	0	30865	-1	3827853	3820925	-1
2	0	97	0	3828780	3828876	97	-1	-1	2	-1	3828780	33909589	0	34286	-1	3833184	3828780	-1
2	0	99	0	3833086	3833184	99	-1	-1	2	-1	3833086	33913895	0	38592	-1	3833184	3828780	-1
2	0	82	0	3834868	3834949	82	-1	-1	2	-1	3834868	33915677	0	40374	-1	3837057	3834868	-1
2	1	1740	0	3835318	3837057	1740	-1	-1	2	-1	3835318	33916127	0	40824	-1	3837057	3834868	-1
2	0	34	0	3838956	3838989	34	-1	-1	2	-1	3838956	33919765	0	44462	-1	3838989	3835318	-1
2	1	102	0	3839008	3839109	102	-1	-1	2	-1	3839008	33919817	0	44514	-1	3850786	3839008	-1
2	0	745	0	3850042	3850786	745	-1	-1	2	-1	3850042	33930851	0	55548	-1	3850786	3839008	-1
2	0	1617	0	3854727	3856343	1617	-1	-1	2	-1	3854727	33935536	0	60233	-1	3869261	3854727	-1
2	1	401	0	3868861	3869261	401	-1	-1	2	-1	3868861	33949670	0	74367	-1	3869261	3854727	-1
2	0	69	0	3893232	3893300	69	-1	-1	2	-1	3893232	33974041	0	98738	-1	3893300	3868861	-1
2	0	141	0	3893749	3893889	141	-1	-1	2	-1	3893749	33974558	0	99255	-1	3894148	3893749	-1
2	1	226	0	3893923	3894148	226	-1	-1	2	-1	3893923	33974732	0	99429	-1	3894148	3893749	-1
2	1	39	0	3897213	3897251	39	-1	-1	2	-1	3897213	33978022	0	102719	-1	3898996	3897213	-1
[truncated: 2,576 more rows]
